# Supplementary material for: Genome-wide analysis of brain age identifies 59 associated loci and unveils relationships with mental and physical health
Source: Nat Aging. 2025 Oct 3;5(10):2086–103. doi: 10.1038/s43587-025-00962-7 (PMC12532595; doi:10.1038/s43587-025-00962-7)
Supplement: Supplementary file 3 — Supplementary Tables 1–34. [file 43587_2025_962_MOESM3_ESM.xlsx]

## Sheet: B1. Age estimation models
Table B1. Prediction accuracies of the age estimation models stratified by tissue class and machine learning algorithm
	UKB discovery					UKB replication					LIFE replication
	(n = 32,634; 45-81 years)					(n = 21,881; 45-81 years)					(n = 1,833; 45-80 years)
Model	r	R2	MAE	ICCΔ		r	R2	MAE	ICCΔ		r	R2	MAE
Grey matter
XGBoost tree	0.802635	0.637744	3.62998	0.90036		0.796815	0.630834	3.68613	0.85126		0.801204	0.611171	4.23431
XGBoost linear	0.821177	0.674318	3.42554	0.901385		0.819133	0.666386	3.45975	0.888949		0.819793	0.642747	4.0448
RVM	0.82587	0.682041	3.37632	0.895081		0.822425	0.674784	3.42012	0.885302		0.826326	0.650609	4.00447
Stacked	0.826557	0.683196	3.37201	0.898645		0.824617	0.67639	3.40451	0.887646		0.827747	0.65314	3.98969
White matter
XGBoost tree	0.813419	0.654531	3.54137	0.917814		0.802622	0.641246	3.64986	0.886558		0.798713	0.613723	4.32052
XGBoost linear	0.829786	0.688533	3.34971	0.917886		0.82318	0.670945	3.43584	0.910682		0.822134	0.648325	4.11222
RVM	0.833542	0.694786	3.31694	0.917556		0.828939	0.681791	3.3823	0.907463		0.827304	0.666179	3.9743
Stacked	0.834564	0.696497	3.30719	0.919586		0.830343	0.68299	3.36845	0.91108		0.829239	0.667079	3.97854
Grey and white matter
Stacked XGBoost tree	0.839042	0.703991	3.25951	0.916612		0.833825	0.700575	3.32063	0.892737		0.838661	0.695514	3.78464
Stacked XGBoost linear	0.851996	0.725898	3.13934	0.916837		0.847697	0.715646	3.18658	0.90792		0.855357	0.720574	3.63028
Stacked RVM	0.85646	0.733523	3.09177	0.914114		0.853403	0.725716	3.12331	0.907345		0.86124	0.728556	3.55764
Stacked (altogether)	0.856776	0.734065	3.08902	0.914512		0.853672	0.725612	3.12303	0.907538		0.861631	0.729097	3.55705
Annotations
r	Product-moment correlation coefficient between brain-predicted age (without bias-correction) and chronlogical age
R2	Coefficient of determination (not equivalent to r squared)
MAE	Mean absolute error between brain-predicted age (without bias-correction) and chronological age
ICCΔ	Intraclass correlation coefficient (C,1; McRaw and Wong) between test and re-test assessment of brain age gap, i.e., the discrepancy between brain-predicted and chronological age. Brain age gap was residualized for age, age2, sex, scanner site, and total intracranial volume. ICCs are based on a subset of n = 3,751 subjects in the UKB discovery sample and n = 395 subjects in the UKB replication sa…
XGBoost tree	Extreme gradient booster algorithm implemented in R package 'xgboost' was used with booster type ‘gbtree’ (decision-trees)
XGBoost linear	Extreme gradient booster algorithm implemented in R package 'xgboost' was used with booster type ‘gblinear’ (linear models)
RVM	Relevance vector machine impemented in Matlab toolbox 'SparseBayes Version 2.0' (SB2_release200)
Stacked	Estimate for the respective tissue class obtained from XGBoost tree, XGBoost linear, and RVM were ensembled by linear regression. Linear regression weights were obtained through nested cross-validation.
Stacked (altogether)	All-in-one estimate obtained as a combination of XGBoost tree, XGBoost linear, and RVM estimates derived for both tissue classes (6 estimates in total), ensembled by linear regression

## Sheet: B2. Cross-trait associations
Table B2. Results of the PHESANT cross-trait association analysis in the discovery sample
							Grey matter brain age gap						White matter brain age gap						Grey and white matter brain age gap
Phenotype ID	Phenotype description	N total	Top |rho|	Top P	Top FDR		Beta	SE	Rho	P	FDR		Beta	SE	Rho	P	FDR		Beta	SE	Rho	P	FDR		N	Variable type	Regression Type	Category	Path
2443	Diabetes diagnosed by doctor	32597	0.0860556	7.94743e-55	5.63314e-51		0.16119	0.0103373	0.0860556	7.94743e-55	5.63314e-51		0.110273	0.0101777	0.059909	2.33703e-27	3.59147e-24		0.152111	0.0106623	0.0787802	3.49426e-46	1.23837e-42		31795/802(32597)	CAT-SIN	LOGISTIC-BINARY	Medical history and conditions	UK Biobank Assessment Centre > Touchscreen > Health and medical history > Medical conditions
4079	Diastolic blood pressure, automated reading	30771	0.0856228	2.38159e-51	8.44035e-48		0.0240984	0.00159571	0.0856228	2.38159e-51	8.44035e-48		0.0192282	0.00161116	0.0678039	9.20165e-33	6.52213e-29		0.0247968	0.00167834	0.0837867	3.12386e-49	2.21419e-45		30771	INTEGER	LINEAR	Physical measures	UK Biobank Assessment Centre > Physical measures > Blood pressure
6150#100	Vascular/heart problems diagnosed by doctor	32602	0.0826554	1.06854e-50	2.5246e-47		-0.060208	0.00402077	-0.0826554	1.06854e-50	2.5246e-47		-0.0343902	0.00399636	-0.0476091	7.5782e-18	3.15967e-15		-0.0523279	0.00418397	-0.0691065	6.8009e-36	8.03412e-33		6906/25696(32602)	CAT-MUL	LOGISTIC-BINARY	Medical history and conditions	UK Biobank Assessment Centre > Touchscreen > Health and medical history > Medical conditions
6150#4	Vascular/heart problems diagnosed by doctor: High blood pressure	32602	0.0817022	1.43881e-49	2.54958e-46		0.0609116	0.00411557	0.0817022	1.43881e-49	2.54958e-46		0.0358958	0.00409289	0.0485198	1.77397e-18	1.07984e-15		0.0535935	0.00428359	0.0691322	6.41224e-36	8.03412e-33		26221/6381(32602)	CAT-MUL	LOGISTIC-BINARY	Medical history and conditions	UK Biobank Assessment Centre > Touchscreen > Health and medical history > Medical conditions
20015	Sitting height	32490	0.0806055	3.98617e-48	5.6508e-45		-0.0172334	0.00118041	-0.0806055	3.98617e-48	5.6508e-45		-0.0132423	0.00119255	-0.0614339	1.34048e-28	3.1671e-25		-0.0173874	0.00124191	-0.0773283	2.06937e-44	4.88924e-41		32490	CONTINUOUS	LINEAR	Physical measures	UK Biobank Assessment Centre > Physical measures > Anthropometry > Body size measures
20116-0	Smoking status	32574	0.0787211	4.38161e-46	5.17614e-43		-999	-999	-0.0787211	4.38161e-46	5.17614e-43		-999	-999	-0.0577657	1.58049e-25	1.86708e-22		-999	-999	-0.0749509	6.45088e-42	1.1431e-38		20009/32574	CAT-SIN	MULTINOMIAL-LOGISTIC	Lifestyle and environment	UK Biobank Assessment Centre > Touchscreen > Lifestyle and environment > Smoking
20003#1140884600	Treatment/medication code: metformin	32633	0.0702189	4.83373e-37	4.8945e-34		0.183546	0.0144362	0.0702189	4.83373e-37	4.8945e-34		0.12428	0.0141796	0.0484695	1.85358e-18	1.07984e-15		0.172029	0.0148478	0.0640209	4.71063e-31	3.70989e-28		32234/399(32633)	CAT-MUL	LOGISTIC-BINARY	Medications	UK Biobank Assessment Centre > Verbal interview > Medications
1558	Alcohol intake frequency.	32629	0.0688425	1.1653e-35	1.17995e-32		-0.0317586	0.00263001	-0.0611668	1.76885e-28	8.3584e-26		-0.0331458	0.00270225	-0.0631754	2.82207e-30	1.00014e-26		-0.0376724	0.00283314	-0.0688425	1.1653e-35	1.17995e-32		32629	CAT-SIN	ORDERED-LOGISTIC	Lifestyle and environment	UK Biobank Assessment Centre > Touchscreen > Lifestyle and environment > Alcohol
12336	Ventricular rate	28261	0.0732164	5.44108e-35	4.82079e-32		0.0203046	0.00169575	0.0709618	5.8179e-33	4.58192e-30		0.0185866	0.00171479	0.0642799	2.53349e-27	3.59147e-24		0.0220517	0.0017845	0.0732164	5.44108e-35	4.82079e-32		28261	INTEGER	LINEAR	Physical measures	UK Biobank Assessment Centre > Physical measures > ECG at rest, 12-lead
20416	Frequency of consuming six or more units of alcohol	21300	0.081677	5.77204e-33	4.58192e-30		0.044875	0.00343554	0.081677	5.77204e-33	4.58192e-30		0.0313803	0.00354122	0.0566595	1.21022e-16	3.72959e-14		0.0438729	0.00371281	0.0758022	1.33609e-28	8.60925e-26		21300	CAT-SIN	ORDERED-LOGISTIC	Mental health	Online follow-up > Mental health > Alcohol use
20403	Amount of alcohol drunk on a typical drinking day	21270	0.0800689	1.07424e-31	7.61422e-29		0.0443056	0.00346262	0.0800689	1.07424e-31	7.61422e-29		0.032878	0.00355801	0.0590293	6.48791e-18	2.87414e-15		0.044227	0.00373463	0.075954	1.13582e-28	8.0507e-26		21270	CAT-SIN	ORDERED-LOGISTIC	Mental health	Online follow-up > Mental health > Alcohol use
6177#2	Medication for cholesterol, blood pressure or diabetes: Blood pressure medication	15417	0.0927002	6.63475e-31	4.27519e-28		0.0717301	0.00620597	0.0927002	6.63475e-31	4.27519e-28		0.0364987	0.0060956	0.0481749	2.12157e-09	3.19951e-07		0.0584537	0.00642113	0.0731308	8.69878e-20	1.98893e-17		12769/2648(15417)	CAT-MUL	LOGISTIC-BINARY	Medical history and conditions	UK Biobank Assessment Centre > Touchscreen > Health and medical history > Medication
51	Seated height	32490	0.0631769	3.7246e-30	2.07888e-27		-0.0140753	0.00123239	-0.0631769	3.7246e-30	2.07888e-27		-0.0111013	0.00124432	-0.0494078	4.81827e-19	3.41519e-16		-0.0143178	0.00129643	-0.0611024	2.62019e-28	1.54766e-25		32490	CONTINUOUS	LINEAR	Physical measures	UK Biobank Assessment Centre > Physical measures > Anthropometry > Body size measures
12144	Height	32633	0.0630276	3.81285e-30	2.07888e-27		-0.0123634	0.0010827	-0.0630276	3.81285e-30	2.07888e-27		-0.00953227	0.00109293	-0.0481997	2.85797e-18	1.35049e-15		-0.012421	0.0011387	-0.0602229	1.17194e-27	5.93339e-25		32633	INTEGER	LINEAR	Physical measures	UK Biobank Assessment Centre > Physical measures > Anthropometry > Body size measures
4080	Systolic blood pressure, automated reading	30771	0.0635789	5.40231e-29	2.73511e-26		0.017143	0.00153253	0.0635789	5.40231e-29	2.73511e-26		0.0122521	0.00154679	0.0450894	2.42867e-15	6.62093e-13		0.016839	0.00161205	0.0593939	1.68469e-25	6.28476e-23		30771	INTEGER	LINEAR	Physical measures	UK Biobank Assessment Centre > Physical measures > Blood pressure
137	Number of treatments/medications taken	32633	0.0608795	3.13807e-28	1.39016e-25		0.0333387	0.00283646	0.0608795	3.13807e-28	1.39016e-25		0.0196346	0.00291501	0.0355239	1.35287e-10	2.33746e-08		0.0295649	0.00304105	0.051326	1.63544e-20	3.864e-18		32633	INTEGER	ORDERED-LOGISTIC	Medications	UK Biobank Assessment Centre > Verbal interview > Medications
6177#100	Medication for cholesterol, blood pressure or diabetes	15417	0.0883285	3.43349e-28	1.43156e-25		-0.0606755	0.0055115	-0.0883285	3.43349e-28	1.43156e-25		-0.0291191	0.00543683	-0.0431013	8.49372e-08	8.13561e-06		-0.0486853	0.00571803	-0.0684215	1.66628e-17	3.10805e-15		3769/11648(15417)	CAT-MUL	LOGISTIC-BINARY	Medical history and conditions	UK Biobank Assessment Centre > Touchscreen > Health and medical history > Medication
1458	Cereal intake	31314	0.061809	6.07095e-28	3.31007e-25		-0.0327321	0.00285178	-0.0604662	8.26868e-27	2.93042e-24		-0.0284105	0.00293263	-0.0519312	3.52189e-20	3.12039e-17		-0.0352323	0.00306034	-0.061809	6.07095e-28	3.31007e-25		31314	INTEGER	ORDERED-LOGISTIC	Lifestyle and environment	UK Biobank Assessment Centre > Touchscreen > Lifestyle and environment > Diet
20408	Frequency of memory loss due to drinking alcohol in last year	13608	0.0919243	4.87077e-27	1.918e-24		0.0786588	0.00730482	0.0919243	4.87077e-27	1.918e-24		0.052006	0.00739829	0.0601547	2.07327e-12	4.5923e-10		0.0742847	0.00770741	0.082347	5.52097e-22	1.56531e-19		13608	CAT-SIN	ORDERED-LOGISTIC	Mental health	Online follow-up > Mental health > Alcohol use
50	Standing height	32616	0.0594264	5.8615e-27	2.18665e-24		-0.011653	0.00108297	-0.0594264	5.8615e-27	2.18665e-24		-0.00934281	0.00109308	-0.0472506	1.31133e-17	5.16375e-15		-0.011916	0.00113893	-0.0577902	1.40471e-25	5.53143e-23		32616	CONTINUOUS	LINEAR	Physical measures	UK Biobank Assessment Centre > Physical measures > Anthropometry > Body size measures
20159	Number of symbol digit matches made correctly	17042	0.0815483	1.25367e-26	5.924e-24		-0.0206022	0.00200152	-0.0784927	8.86049e-25	2.41551e-22		-0.0187976	0.00201456	-0.0712119	1.16919e-20	1.18389e-17		-0.0224741	0.00210078	-0.0815483	1.25367e-26	5.924e-24		17042	INTEGER	LINEAR	Cognitive function	Online follow-up > Cognitive function online > Symbol digit substitution
20195	Number of symbol digit matches attempted	17042	0.0813044	1.77179e-26	7.84901e-24		-0.0206025	0.00197839	-0.0794026	2.53617e-25	7.19056e-23		-0.0183106	0.00199158	-0.0701752	4.18782e-20	3.29814e-17		-0.0221494	0.00207671	-0.0813044	1.77179e-26	7.84901e-24		17042	INTEGER	LINEAR	Cognitive function	Online follow-up > Cognitive function online > Symbol digit substitution
1249	Past tobacco smoking	31348	0.0598532	2.51286e-26	1.04771e-23		-0.0317254	0.00282325	-0.0590007	1.26155e-25	3.88778e-23		-0.0266257	0.00289825	-0.0491814	2.83117e-18	1.35049e-15		-0.0338419	0.00302774	-0.0598532	2.51286e-26	1.04771e-23		31348	CAT-SIN	ORDERED-LOGISTIC	Lifestyle and environment	UK Biobank Assessment Centre > Touchscreen > Lifestyle and environment > Smoking
1239	Current tobacco smoking	32627	0.0580651	8.13374e-26	2.72288e-23		0.0715092	0.00599487	0.0580651	8.13374e-26	2.72288e-23		0.0479367	0.00634367	0.0383419	4.19197e-12	8.48934e-10		0.0680759	0.00652437	0.0524288	2.47216e-21	6.73949e-19		32627	CAT-SIN	ORDERED-LOGISTIC	Lifestyle and environment	UK Biobank Assessment Centre > Touchscreen > Lifestyle and environment > Smoking
20405-0	Ever had known person concerned about, or recommend reduction of, alcohol consumption	22752	0.0694598	8.45138e-26	2.72288e-23		-999	-999	-0.0694598	8.45138e-26	2.72288e-23		-999	-999	-0.04989	4.90792e-14	1.24241e-11		-999	-999	-0.0648593	1.08815e-22	3.67276e-20		20809/22752	CAT-SIN	MULTINOMIAL-LOGISTIC	Mental health	Online follow-up > Mental health > Alcohol use
3063	Forced expiratory volume in 1-second (FEV1)	30428	0.0596618	1.89853e-25	5.60698e-23		-0.0124479	0.00119297	-0.0596618	1.89853e-25	5.60698e-23		-0.00712358	0.00120479	-0.0338691	3.39643e-09	5.0154e-07		-0.0108912	0.00125509	-0.0496579	4.22547e-18	8.55718e-16		30428	CONTINUOUS	LINEAR	Physical measures	UK Biobank Assessment Centre > Physical measures > Spirometry
2188	Long-standing illness, disability or infirmity	32123	0.0562236	5.95995e-24	1.5646e-21		0.0385305	0.00381784	0.0562236	5.95995e-24	1.5646e-21		0.0245802	0.00383029	0.0357845	1.38506e-10	2.33746e-08		0.0352827	0.00399803	0.0491824	1.09158e-18	2.34458e-16		24540/7583(32123)	CAT-SIN	LOGISTIC-BINARY	Medical history and conditions	UK Biobank Assessment Centre > Touchscreen > Health and medical history > General health
20230	Duration to entering value	17072	0.0755188	4.37821e-23	1.55164e-20		0.0192749	0.00197498	0.0743924	1.90873e-22	4.6652e-20		0.0168885	0.00198825	0.0648121	2.14461e-17	7.60051e-15		0.020543	0.00207325	0.0755188	4.37821e-23	1.55164e-20		17072	INTEGER	LINEAR	Cognitive function	Online follow-up > Cognitive function online > Symbol digit substitution
20150	Forced expiratory volume in 1-second (FEV1), Best measure	26103	0.0603931	1.44402e-22	3.65543e-20		-0.0123502	0.00126236	-0.0603931	1.44402e-22	3.65543e-20		-0.00718043	0.0012781	-0.0347439	1.94806e-08	2.4102e-06		-0.0108626	0.00132884	-0.0505029	3.09459e-16	4.9851e-14		26103	CONTINUOUS	LINEAR	Physical measures	UK Biobank Assessment Centre > Physical measures > Spirometry
135	Number of self-reported non-cancer illnesses	32618	0.0537738	2.34611e-22	5.54307e-20		0.028055	0.00265983	0.0537738	2.34611e-22	5.54307e-20		0.0168106	0.00272328	0.0320134	7.27084e-09	1.03071e-06		0.0247431	0.00285939	0.0451422	3.32386e-16	5.23545e-14		32618	INTEGER	ORDERED-LOGISTIC	Medical history and conditions	UK Biobank Assessment Centre > Verbal interview > Medical conditions
20003#1140883066	Treatment/medication code: insulin product	32633	0.0536326	2.95107e-22	9.50781e-20		0.211336	0.0238667	0.0489747	8.18655e-19	1.2346e-16		0.208124	0.023769	0.0484283	1.98051e-18	1.07984e-15		0.238446	0.0245824	0.0536326	2.95107e-22	9.50781e-20		32492/141(32633)	CAT-MUL	LOGISTIC-BINARY	Medications	UK Biobank Assessment Centre > Verbal interview > Medications
22334	PP interval	18053	0.0719857	3.11326e-22	9.59424e-20		-0.0202668	0.00212658	-0.0706714	1.75219e-21	3.88111e-19		-0.0181636	0.00215781	-0.062472	4.10731e-17	1.3233e-14		-0.0217871	0.00224404	-0.0719857	3.11326e-22	9.59424e-20		18053	INTEGER	LINEAR	Physical measures	UK Biobank Assessment Centre > Physical measures > ECG at rest, 12-lead
22333	RR interval	18053	0.0717227	4.41062e-22	1.3026e-19		-0.0199313	0.00212468	-0.0695717	7.25695e-21	1.42881e-18		-0.0183338	0.00215562	-0.0631178	1.94432e-17	7.25333e-15		-0.0216861	0.0022419	-0.0717227	4.41062e-22	1.3026e-19		18053	INTEGER	LINEAR	Physical measures	UK Biobank Assessment Centre > Physical measures > ECG at rest, 12-lead
6373	Number of puzzles correctly solved	21242	0.0652536	1.56777e-21	3.58463e-19		-0.0333584	0.00325132	-0.0652536	1.56777e-21	3.58463e-19		-0.0229721	0.0033179	-0.0447369	6.73388e-11	1.25605e-08		-0.0312482	0.00348133	-0.0584886	1.35719e-17	2.59994e-15		21242	INTEGER	ORDERED-LOGISTIC	Cognitive function	UK Biobank Assessment Centre > Cognitive function > Matrix pattern completion
6153#100	Medication for cholesterol, blood pressure, diabetes, or take exogenous hormones	16958	0.0723723	3.42879e-21	7.36463e-19		-0.051098	0.00540825	-0.0723723	3.42879e-21	7.36463e-19		-0.035677	0.00543675	-0.0503344	5.28717e-11	1.01285e-08		-0.0485794	0.00565839	-0.0657936	9.01044e-18	1.77406e-15		4053/12905(16958)	CAT-MUL	LOGISTIC-BINARY	Medical history and conditions	UK Biobank Assessment Centre > Touchscreen > Health and medical history > Medication
20151	Forced vital capacity (FVC), Best measure	26103	0.0580445	5.81016e-21	1.21125e-18		-0.0115637	0.00123005	-0.0580445	5.81016e-21	1.21125e-18		-0.0067999	0.00124525	-0.0337723	4.78024e-08	4.8994e-06		-0.0102035	0.00129476	-0.0486938	3.37453e-15	4.88136e-13		26103	CONTINUOUS	LINEAR	Physical measures	UK Biobank Assessment Centre > Physical measures > Spirometry
3062	Forced vital capacity (FVC)	30428	0.0537176	6.37946e-21	1.29193e-18		-0.0109779	0.0011691	-0.0537176	6.37946e-21	1.29193e-18		-0.00596083	0.00118047	-0.0289316	4.44917e-07	3.54334e-05		-0.00935699	0.0012299	-0.0435549	2.85958e-14	3.75347e-12		30428	CONTINUOUS	LINEAR	Physical measures	UK Biobank Assessment Centre > Physical measures > Spirometry
20155	Interval between previous point and current one in alphanumeric path (trail #2)	15923	0.0740246	7.53277e-21	1.44304e-18		0.0200491	0.0021378	0.0740246	7.53277e-21	1.44304e-18		0.0170721	0.00215286	0.0626658	2.32512e-15	6.59218e-13		0.0210694	0.00224826	0.0739703	8.04227e-21	2.11125e-18		15923	INTEGER	LINEAR	Cognitive function	Online follow-up > Cognitive function online > Trail making
20162	Pack years adult smoking as proportion of life span exposed to smoking	8023	0.103811	8.94864e-21	1.66916e-18		0.0293713	0.00313387	0.103811	8.94864e-21	1.66916e-18		0.0205734	0.00315264	0.0725848	7.13019e-11	1.29587e-08		0.0279749	0.00328417	0.0944831	1.89695e-17	3.44758e-15		8023	CONTINUOUS	LINEAR	Lifestyle and environment	UK Biobank Assessment Centre > Touchscreen > Lifestyle and environment > Smoking
22506-114	Tobacco smoking	18447	0.0684349	1.2064e-20	2.19256e-18		-999	-999	-0.0684349	1.2064e-20	2.19256e-18		-999	-999	-0.0514795	2.54451e-12	5.36223e-10		-999	-999	-0.0659064	2.95404e-19	6.5432e-17		11567/18447	CAT-SIN	MULTINOMIAL-LOGISTIC	Work environment	Online follow-up > Work environment > Medical information
20414	Frequency of drinking alcohol	22771	0.0618202	9.087e-21	2.30031e-18		0.0300156	0.00318735	0.0571551	5.69613e-18	8.07483e-16		0.0288785	0.00327253	0.0546178	1.53407e-16	4.53062e-14		0.0341488	0.00343285	0.0618202	9.087e-21	2.30031e-18		22771	CAT-SIN	ORDERED-LOGISTIC	Mental health	Online follow-up > Mental health > Alcohol use
20157	Duration to complete alphanumeric path (trail #2)	15165	0.075372	1.30706e-20	2.31611e-18		0.0204076	0.00218957	0.075372	1.30706e-20	2.31611e-18		0.0172113	0.00220791	0.0631199	6.80784e-15	1.78718e-12		0.0214551	0.0023032	0.0753319	1.36974e-20	3.34784e-18		15165	CONTINUOUS	LINEAR	Cognitive function	Online follow-up > Cognitive function online > Trail making
21056	Degree bothered by shortness of breath in the last 3 months	25618	0.0576838	2.29402e-20	3.96585e-18		0.0374122	0.00362045	0.0576838	2.29402e-20	3.96585e-18		0.0212897	0.00375206	0.0325492	1.86557e-07	1.59524e-05		0.032678	0.00391587	0.0479359	1.57895e-14	2.11162e-12		25618	CAT-SIN	ORDERED-LOGISTIC	Digestive health	Online follow-up > Digestive health
709	Number in household	32558	0.0510128	3.073e-20	5.18606e-18		-0.0273078	0.00271487	-0.0510128	3.073e-20	5.18606e-18		-0.0168623	0.0027851	-0.0313248	1.56035e-08	2.01086e-06		-0.0251099	0.00291994	-0.0447087	6.748e-16	1.01766e-13		32558	INTEGER	ORDERED-LOGISTIC	Sociodemographics	UK Biobank Assessment Centre > Touchscreen > Sociodemographics > Household
20003#1140874744	Treatment/medication code: gliclazide	32633	0.0507957	4.01619e-20	6.62018e-18		0.235273	0.0256143	0.0507957	4.01619e-20	6.62018e-18		0.160008	0.0248095	0.0356845	1.11724e-10	1.97976e-08		0.221153	0.0260959	0.0468734	2.31949e-17	4.11014e-15		32508/125(32633)	CAT-MUL	LOGISTIC-BINARY	Medications	UK Biobank Assessment Centre > Verbal interview > Medications
2734	Number of live births	17071	0.0699478	5.1414e-20	8.28233e-18		-0.0383007	0.00383444	-0.0699478	5.1414e-20	8.28233e-18		-0.0261111	0.00395622	-0.0472744	6.28002e-10	9.89173e-08		-0.0365255	0.00412291	-0.0634698	9.65241e-17	1.62896e-14		17071	INTEGER	ORDERED-LOGISTIC	Maternity and sex-specific factors	UK Biobank Assessment Centre > Touchscreen > Sex-specific factors > Female-specific factors
20161	Pack years of smoking	8023	0.100376	1.63478e-19	2.57496e-17		0.0282019	0.00311371	0.100376	1.63478e-19	2.57496e-17		0.0196651	0.00313186	0.0698614	3.56188e-10	5.73787e-08		0.0267975	0.00326291	0.0911392	2.47399e-16	4.07806e-14		8023	CONTINUOUS	LINEAR	Lifestyle and environment	UK Biobank Assessment Centre > Touchscreen > Lifestyle and environment > Smoking
20546#4	Substances taken for depression: Drugs or alcohol (more than once)	22687	0.0591929	4.22098e-19	6.50398e-17		0.0668922	0.00749034	0.0591929	4.22098e-19	6.50398e-17		0.0426461	0.00763366	0.0370681	2.31196e-08	2.6431e-06		0.0620231	0.0079029	0.0520397	4.20677e-15	5.95095e-13		21073/1614(22687)	CAT-MUL	LOGISTIC-BINARY	Mental health	Online follow-up > Mental health > Depression
20160	Ever smoked	32575	0.0483187	2.52971e-18	4.63265e-16		0.0284398	0.00326664	0.0481841	3.13724e-18	4.63265e-16		0.0233477	0.003294	0.0392437	1.35902e-12	3.10733e-10		0.0300146	0.00343791	0.0483187	2.52971e-18	5.2737e-16		14130/18445(32575)	CAT-SIN	LOGISTIC-BINARY	Lifestyle and environment	UK Biobank Assessment Centre > Touchscreen > Lifestyle and environment > Smoking
2178	Overall health rating	32588	0.0478242	5.47927e-18	7.92593e-16		0.0276662	0.00293407	0.0478242	5.47927e-18	7.92593e-16		0.0148231	0.00300077	0.025451	4.31106e-06	0.000293815		0.0237126	0.00315716	0.0390142	1.81442e-12	2.21735e-10		32588	CAT-SIN	ORDERED-LOGISTIC	Medical history and conditions	UK Biobank Assessment Centre > Touchscreen > Health and medical history > General health
6160#2	Leisure/social activities: Pub or social club	32596	0.0467963	2.72498e-17	3.78718e-15		0.0312839	0.00369895	0.0467963	2.72498e-17	3.78718e-15		0.0201712	0.00372808	0.0299568	6.27515e-08	6.17753e-06		0.0290779	0.00388708	0.0414012	7.38139e-14	9.5126e-12		24052/8544(32596)	CAT-MUL	LOGISTIC-BINARY	Mental health	UK Biobank Assessment Centre > Touchscreen > Psychosocial factors > Social support
102	Pulse rate, automated reading	30771	0.0479949	3.49985e-17	6.28876e-15		0.0114726	0.00163498	0.0399562	2.31024e-12	2.25094e-10		0.0138973	0.00164794	0.0479949	3.49985e-17	1.18128e-14		0.0144868	0.00171876	0.0479692	3.63769e-17	6.28876e-15		30771	INTEGER	LINEAR	Physical measures	UK Biobank Assessment Centre > Physical measures > Blood pressure
6153#2	Medication for cholesterol, blood pressure, diabetes, or take exogenous hormones: Blood pressure medication	16958	0.0643086	4.80686e-17	6.55213e-15		0.0643015	0.00766341	0.0643086	4.80686e-17	6.55213e-15		0.0412505	0.00760765	0.0416079	5.87148e-08	5.86156e-06		0.0586149	0.00793983	0.0566073	1.54799e-13	1.95931e-11		15215/1743(16958)	CAT-MUL	LOGISTIC-BINARY	Medical history and conditions	UK Biobank Assessment Centre > Touchscreen > Health and medical history > Medication
20459	General happiness with own health	22750	0.0554935	5.17292e-17	6.91805e-15		0.0299009	0.00329399	0.0554935	5.17292e-17	6.91805e-15		0.0140289	0.00336901	0.0259241	9.18005e-05	0.00448746		0.0243024	0.00353484	0.043003	8.47554e-11	8.83451e-09		22750	CAT-SIN	ORDERED-LOGISTIC	Mental health	Online follow-up > Mental health > Happiness and subjective well-being
20401	Ever addicted to any substance or behaviour	22569	0.0537707	6.00014e-16	9.24543e-14		0.0617013	0.00840325	0.0488223	2.08872e-13	2.31326e-11		0.0624289	0.00849674	0.0488542	2.01482e-13	4.76034e-11		0.0713956	0.00882645	0.0537707	6.00014e-16	9.24543e-14		21324/1245(22569)	CAT-SIN	LOGISTIC-BINARY	Mental health	Online follow-up > Mental health > Addictions
22332	QTC interval	18053	0.0591013	1.80005e-15	2.65808e-13		0.0162646	0.00206694	0.0584215	3.76245e-15	4.84878e-13		0.0146859	0.00209688	0.0520255	2.57217e-12	5.36223e-10		0.0173646	0.00218122	0.0591013	1.80005e-15	2.65808e-13		18053	INTEGER	LINEAR	Physical measures	UK Biobank Assessment Centre > Physical measures > ECG at rest, 12-lead
6154#1	Medication for pain relief, constipation, heartburn: Aspirin	32311	0.0438683	2.95512e-15	3.87888e-13		0.0416101	0.00527219	0.0438683	2.95512e-15	3.87888e-13		0.0230824	0.00522718	0.0245609	1.00509e-05	0.000614147		0.0355904	0.00547958	0.0361129	8.27966e-11	8.75914e-09		28846/3465(32311)	CAT-MUL	LOGISTIC-BINARY	Medical history and conditions	UK Biobank Assessment Centre > Touchscreen > Health and medical history > Medication
22338	QRS num	18053	0.0583015	4.28186e-15	5.95095e-13		0.028552	0.00369017	0.0523521	1.87632e-12	1.89991e-10		0.03044	0.00381819	0.0548904	1.51446e-13	3.70155e-11		0.0335993	0.00398961	0.0583015	4.28186e-15	5.95095e-13		18053	INTEGER	ORDERED-LOGISTIC	Physical measures	UK Biobank Assessment Centre > Physical measures > ECG at rest, 12-lead
2492	Taking other prescription medications	32579	0.043093	6.9638e-15	8.81418e-13		0.0260727	0.00334913	0.043093	6.9638e-15	8.81418e-13		0.0115565	0.00336634	0.0190173	0.000596775	0.0224997		0.0206543	0.00351238	0.032564	4.08704e-09	3.40811e-07		20250/12329(32579)	CAT-SIN	LOGISTIC-BINARY	Medical history and conditions	UK Biobank Assessment Centre > Touchscreen > Health and medical history > Medication
20003#1140868226	Treatment/medication code: aspirin	32633	0.0428746	9.04484e-15	1.12473e-12		0.0421351	0.0054358	0.0428746	9.04484e-15	1.12473e-12		0.0227299	0.00538048	0.0233817	2.39114e-05	0.00135587		0.0357379	0.00564299	0.0350405	2.39457e-10	2.26303e-08		29398/3235(32633)	CAT-MUL	LOGISTIC-BINARY	Medications	UK Biobank Assessment Centre > Verbal interview > Medications
20409	Frequency of feeling guilt or remorse after drinking alcohol in last year	13610	0.0663975	8.31954e-15	1.13402e-12		0.0470274	0.00426954	0.0639327	7.82359e-14	8.94414e-12		0.0424015	0.0045329	0.056816	3.16901e-11	6.23942e-09		0.0515855	0.00466675	0.0663975	8.31954e-15	1.13402e-12		13610	CAT-SIN	ORDERED-LOGISTIC	Mental health	Online follow-up > Mental health > Alcohol use
48	Waist circumference	32618	0.0426397	1.2811e-14	1.56559e-12		0.0105044	0.00136227	0.0426397	1.2811e-14	1.56559e-12		0.000770316	0.00137531	0.00310144	0.575397	0.891457		0.00556317	0.00143347	0.0214823	0.000104211	0.0034842		32618	CONTINUOUS	LINEAR	Physical measures	UK Biobank Assessment Centre > Physical measures > Anthropometry > Body size measures
3064	Peak expiratory flow (PEF)	30428	0.0438607	1.8884e-14	2.26864e-12		-0.0099988	0.00130508	-0.0438607	1.8884e-14	2.26864e-12		-0.00681741	0.0013171	-0.0296554	2.27808e-07	1.92227e-05		-0.00930002	0.00137256	-0.0388017	1.2587e-11	1.41613e-09		30428	INTEGER	LINEAR	Physical measures	UK Biobank Assessment Centre > Physical measures > Spirometry
2139	Age first had sexual intercourse	30378	0.043665	2.58622e-14	3.05519e-12		-0.0121855	0.00159895	-0.043665	2.58622e-14	3.05519e-12		-0.00798987	0.00161392	-0.0283886	7.43017e-07	5.78737e-05		-0.0115362	0.00168254	-0.0392956	7.18081e-12	8.34387e-10		30378	INTEGER	LINEAR	Lifestyle and environment	UK Biobank Assessment Centre > Touchscreen > Lifestyle and environment > Sexual factors
6141#2	How are people in household related to participant: Son and/or daughter (include step-children)	32548	0.0414129	7.57386e-14	8.80058e-12		-0.0271061	0.00362518	-0.0414129	7.57386e-14	8.80058e-12		-0.0188459	0.00369458	-0.0282651	3.37483e-07	2.78148e-05		-0.0266855	0.00383774	-0.0385168	3.55619e-12	4.27225e-10		19512/13036(32548)	CAT-MUL	LOGISTIC-BINARY	Sociodemographics	UK Biobank Assessment Centre > Touchscreen > Sociodemographics > Household
22507	Age of stopping smoking	6312	0.0930162	1.1627e-13	1.30813e-11		0.0264924	0.00356269	0.0930162	1.1627e-13	1.30813e-11		0.0183604	0.00351946	0.0654724	1.86801e-07	1.59524e-05		0.0253563	0.00367852	0.0863028	5.93574e-12	7.01209e-10		6312	INTEGER	LINEAR	Work environment	Online follow-up > Work environment > Medical information
6153#3	Medication for cholesterol, blood pressure, diabetes, or take exogenous hormones: Insulin	16958	0.0561493	2.42406e-13	3.01433e-11		0.227673	0.0323385	0.054012	1.8752e-12	1.89991e-10		0.205825	0.0325387	0.0485373	2.48763e-10	4.10054e-08		0.243613	0.0332855	0.0561493	2.42406e-13	3.01433e-11		16880/78(16958)	CAT-MUL	LOGISTIC-BINARY	Medical history and conditions	UK Biobank Assessment Centre > Touchscreen > Health and medical history > Medication
46	Hand grip strength (left)	32545	0.0400863	4.5784e-13	4.99257e-11		-0.00782228	0.00108043	-0.0400863	4.5784e-13	4.99257e-11		-0.00403351	0.00109026	-0.0205022	0.000216182	0.00969811		-0.0065751	0.00113643	-0.0320487	7.275e-09	5.79385e-07		32545	INTEGER	LINEAR	Physical measures	UK Biobank Assessment Centre > Physical measures > Hand grip strength
6177#1	Medication for cholesterol, blood pressure or diabetes: Cholesterol lowering medication	15417	0.0580269	5.32957e-13	5.72364e-11		0.045593	0.00631836	0.0580269	5.32957e-13	5.72364e-11		0.0190405	0.00623213	0.0246026	0.00224677	0.0655355		0.0344891	0.00655305	0.0423562	1.41303e-07	8.70915e-06		12883/2534(15417)	CAT-MUL	LOGISTIC-BINARY	Medical history and conditions	UK Biobank Assessment Centre > Touchscreen > Health and medical history > Medication
20156	Duration to complete numeric path (trail #1)	15165	0.0578581	9.57441e-13	1.00529e-10		0.0160052	0.00224099	0.0578581	9.57441e-13	1.00529e-10		0.0118566	0.00225956	0.042558	1.56056e-07	1.36559e-05		0.0159308	0.00235769	0.0547532	1.45489e-11	1.61129e-09		15165	CONTINUOUS	LINEAR	Cognitive function	Online follow-up > Cognitive function online > Trail making
41249#2001	Methods of admission to hospital (recoded): Emergency admission: A&E	32606	0.0394866	9.64439e-13	1.00529e-10		0.0259338	0.0036346	0.0394866	9.64439e-13	1.00529e-10		0.0188271	0.0036551	0.0285159	2.58985e-07	2.15963e-05		0.0251737	0.0038135	0.0365352	4.07276e-11	4.44119e-09		23808/8798(32606)	CAT-MUL	LOGISTIC-BINARY	Hospital Inpatient - Administration	Health-related outcomes > Hospital inpatient > Summary Administration
20413	Frequency of inability to cease drinking in last year	13596	0.0602434	1.96758e-12	1.96425e-10		0.0559462	0.00513313	0.0602434	1.96758e-12	1.96425e-10		0.0391582	0.00598006	0.0416281	1.18718e-06	8.85758e-05		0.0534708	0.00582064	0.0546117	1.80742e-10	1.7793e-08		13596	CAT-SIN	ORDERED-LOGISTIC	Mental health	Online follow-up > Mental health > Alcohol use
20003#1140860806	Treatment/medication code: ramipril	32633	0.0387985	2.31826e-12	2.25094e-10		0.0680709	0.00970576	0.0387985	2.31826e-12	2.25094e-10		0.0338168	0.0096398	0.0194172	0.000451146	0.017285		0.0562629	0.01008	0.0308861	2.3784e-08	1.72021e-06		31735/898(32633)	CAT-MUL	LOGISTIC-BINARY	Medications	UK Biobank Assessment Centre > Verbal interview > Medications
20003#1140879802	Treatment/medication code: amlodipine	32633	0.0385378	3.24537e-12	3.10854e-10		0.0703596	0.0101001	0.0385378	3.24537e-12	3.10854e-10		0.0238811	0.00996472	0.0132665	0.016544	0.232206		0.0500523	0.0104465	0.0265163	1.6545e-06	8.75156e-05		31803/830(32633)	CAT-MUL	LOGISTIC-BINARY	Medications	UK Biobank Assessment Centre > Verbal interview > Medications
2897	Age stopped smoking	7238	0.0803952	6.8379e-12	6.46227e-10		0.0226285	0.0032932	0.0803952	6.8379e-12	6.46227e-10		0.0145599	0.0032784	0.0521096	9.04972e-06	0.000572718		0.0208763	0.00342476	0.0713945	1.13841e-09	9.82792e-08		7238	INTEGER	LINEAR	Lifestyle and environment	UK Biobank Assessment Centre > Touchscreen > Lifestyle and environment > Smoking
78	Heel bone mineral density (BMD) T-score, automated	17837	0.0508086	1.08956e-11	1.00433e-09		-0.0143363	0.00210885	-0.0508086	1.08956e-11	1.00433e-09		-0.0075772	0.00211604	-0.0268002	0.000343073	0.0140078		-0.0125371	0.00220956	-0.0424319	1.41307e-08	1.06863e-06		17837	CONTINUOUS	LINEAR	Physical measures	UK Biobank Assessment Centre > Physical measures > Bone-densitometry of heel
3147	Heel quantitative ultrasound index (QUI), direct entry	17837	0.0508071	1.09105e-11	1.00433e-09		-0.0143359	0.00210885	-0.0508071	1.09105e-11	1.00433e-09		-0.00757591	0.00211603	-0.0267957	0.000343872	0.0140078		-0.012536	0.00220956	-0.0424282	1.4172e-08	1.06863e-06		17837	CONTINUOUS	LINEAR	Physical measures	UK Biobank Assessment Centre > Physical measures > Bone-densitometry of heel
3148	Heel bone mineral density (BMD)	17831	0.0506077	1.32316e-11	1.20238e-09		-0.0142762	0.00210872	-0.0506077	1.32316e-11	1.20238e-09		-0.0076544	0.002116	-0.027078	0.000298129	0.0126535		-0.0125644	0.00220947	-0.0425329	1.313e-08	1.01158e-06		17831	CONTINUOUS	LINEAR	Physical measures	UK Biobank Assessment Centre > Physical measures > Bone-densitometry of heel
2149	Lifetime number of sexual partners	28721	0.0400889	1.05195e-11	1.20262e-09		0.0204733	0.00299741	0.0376902	1.63961e-10	1.3058e-08		0.019756	0.00307633	0.036065	9.60694e-10	1.4803e-07		0.022906	0.0032151	0.0400889	1.05195e-11	1.20262e-09		28721	INTEGER	ORDERED-LOGISTIC	Lifestyle and environment	UK Biobank Assessment Centre > Touchscreen > Lifestyle and environment > Sexual factors
21001	Body mass index (BMI)	32602	0.0373257	1.54048e-11	1.38214e-09		0.0106274	0.00157532	0.0373257	1.54048e-11	1.38214e-09		0.000242702	0.00159018	0.000845342	0.87869	0.980038		0.00520786	0.00165755	0.017398	0.00167932	0.0337197		32602	CONTINUOUS	LINEAR	Physical measures	UK Biobank Assessment Centre > Physical measures > Anthropometry > Body size measures
3146	Speed of sound through heel	17837	0.0502778	1.78035e-11	1.57739e-09		-0.0143258	0.00212963	-0.0502778	1.78035e-11	1.57739e-09		-0.0066714	0.00213701	-0.0233679	0.00179882	0.0559213		-0.0119304	0.00223149	-0.0399876	9.06498e-08	5.73684e-06		17837	CONTINUOUS	LINEAR	Physical measures	UK Biobank Assessment Centre > Physical measures > Bone-densitometry of heel
20154	Forced expiratory volume in 1-second (FEV1), predicted percentage	11200	0.0629643	2.45266e-11	2.14623e-09		-0.0180315	0.00269841	-0.0629643	2.45266e-11	2.14623e-09		-0.0077155	0.00274501	-0.0265496	0.00494675	0.116487		-0.0141757	0.00284228	-0.0470568	6.19303e-07	3.54001e-05		11200	CONTINUOUS	LINEAR	Physical measures	UK Biobank Assessment Centre > Physical measures > Spirometry
20256	Forced expiratory volume in 1-second (FEV1) Z-score	27751	0.039905	2.87801e-11	2.48773e-09		0.0114928	0.00172692	0.039905	2.87801e-11	2.48773e-09		0.00509294	0.00174089	0.0175585	0.00344069	0.0890059		0.00901946	0.00181422	0.0298258	6.67438e-07	3.7546e-05		27751	CONTINUOUS	LINEAR	Physical measures	UK Biobank Assessment Centre > Physical measures > Spirometry
41246#1810	Treatment speciality of consultant (recoded): Neurology	31540	0.0369668	5.05183e-11	4.31414e-09		0.0858696	0.0130718	0.0369668	5.05183e-11	4.31414e-09		0.0699516	0.0131676	0.0299013	1.08111e-07	1.00828e-05		0.0889548	0.0136591	0.0366486	7.37758e-11	7.92308e-09		31052/488(31540)	CAT-MUL	LOGISTIC-BINARY	Hospital Inpatient - Administration	Health-related outcomes > Hospital inpatient > Summary Administration
41246#1490	Treatment speciality of consultant (recoded): General medicine	31868	0.0365745	6.43331e-11	5.38791e-09		0.0242253	0.00370808	0.0365745	6.43331e-11	5.38791e-09		0.0134317	0.00372341	0.0202046	0.000309187	0.0129676		0.0207805	0.00388568	0.0299464	8.8857e-08	5.67404e-06		23448/8420(31868)	CAT-MUL	LOGISTIC-BINARY	Hospital Inpatient - Administration	Health-related outcomes > Hospital inpatient > Summary Administration
23119	Arm fat percentage (right)	32238	0.0363607	6.46124e-11	5.38791e-09		0.00781565	0.00119604	0.0363607	6.46124e-11	5.38791e-09		0.00139421	0.00120714	0.0064328	0.248093	0.727112		0.00457536	0.00125837	0.0202453	0.000277258	0.00773704		32238	CONTINUOUS	LINEAR	Physical measures	UK Biobank Assessment Centre > Physical measures > Anthropometry > Impedance measures
20149	Interval between previous point and current one in numeric path (trail #1)	16541	0.0505732	7.40312e-11	6.09137e-09		0.0139782	0.0021452	0.0505732	7.40312e-11	6.09137e-09		0.0107896	0.00216408	0.038727	6.22219e-07	4.90032e-05		0.0140901	0.00225721	0.0484557	4.40572e-10	4.10892e-08		16541	INTEGER	LINEAR	Cognitive function	Online follow-up > Cognitive function online > Trail making
23104	Body mass index (BMI)	32246	0.0362345	7.47671e-11	6.09137e-09		0.0103255	0.00158544	0.0362345	7.47671e-11	6.09137e-09		-1.04983e-05	0.00159999	-3.65418e-05	0.994765	0.99757		0.0048785	0.00166806	0.0162846	0.00344957	0.0572612		32246	CONTINUOUS	LINEAR	Physical measures	UK Biobank Assessment Centre > Physical measures > Anthropometry > Impedance measures
47	Hand grip strength (right)	32536	0.0360272	7.89925e-11	6.36248e-09		-0.00707766	0.00108813	-0.0360272	7.89925e-11	6.36248e-09		-0.0044139	0.00109806	-0.0222781	5.83623e-05	0.00311031		-0.00633472	0.00114451	-0.0306651	3.13495e-08	2.22206e-06		32536	INTEGER	LINEAR	Physical measures	UK Biobank Assessment Centre > Physical measures > Hand grip strength
4125	Heel bone mineral density (BMD) T-score, automated (right)	10537	0.0625367	1.2646e-10	1.28665e-08		-0.0161727	0.00273673	-0.0574376	3.52323e-09	2.40502e-07		-0.0155689	0.00277218	-0.0545991	1.995e-08	2.4102e-06		-0.0185712	0.00288503	-0.0625367	1.2646e-10	1.28665e-08		10537	CONTINUOUS	LINEAR	Physical measures	UK Biobank Assessment Centre > Physical measures > Bone-densitometry of heel
4123	Heel quantitative ultrasound index (QUI), direct entry (right)	10537	0.0625297	1.27067e-10	1.28665e-08		-0.016172	0.00273673	-0.0574351	3.52882e-09	2.40502e-07		-0.0155662	0.00277219	-0.0545897	2.00623e-08	2.4102e-06		-0.0185691	0.00288503	-0.0625297	1.27067e-10	1.28665e-08		10537	CONTINUOUS	LINEAR	Physical measures	UK Biobank Assessment Centre > Physical measures > Bone-densitometry of heel
20133	Time to complete round	16721	0.0492753	1.78075e-10	1.40244e-08		0.0134631	0.00210932	0.0492753	1.78075e-10	1.40244e-08		0.00981658	0.002125	0.0356948	3.86802e-06	0.00026618		0.0130555	0.00221664	0.0454826	3.93086e-09	3.3169e-07		16721	INTEGER	LINEAR	Cognitive function	Online follow-up > Cognitive function online > Pairs matching
4124	Heel bone mineral density (BMD) (right)	10531	0.0621658	1.64535e-10	1.64257e-08		-0.0161723	0.0027366	-0.0574551	3.52064e-09	2.40502e-07		-0.0153695	0.00277286	-0.053905	3.03691e-08	3.31163e-06		-0.018458	0.00288547	-0.0621658	1.64535e-10	1.64257e-08		10531	CONTINUOUS	LINEAR	Physical measures	UK Biobank Assessment Centre > Physical measures > Bone-densitometry of heel
3144	Heel Broadband ultrasound attenuation, direct entry	17837	0.0474847	2.17224e-10	1.69196e-08		-0.0130948	0.00206156	-0.0474847	2.17224e-10	1.69196e-08		-0.00856104	0.002068	-0.0309778	3.4882e-05	0.00193159		-0.0125356	0.00215957	-0.043406	6.54325e-09	5.27029e-07		17837	CONTINUOUS	LINEAR	Physical measures	UK Biobank Assessment Centre > Physical measures > Bone-densitometry of heel
4120	Heel broadband ultrasound attenuation (right)	10536	0.0619473	1.88761e-10	1.8328e-08		-0.0157334	0.00266659	-0.0573502	3.72744e-09	2.5162e-07		-0.0148902	0.00270254	-0.0535715	3.66597e-08	3.93703e-06		-0.0179263	0.00281163	-0.0619473	1.88761e-10	1.8328e-08		10536	CONTINUOUS	LINEAR	Physical measures	UK Biobank Assessment Centre > Physical measures > Bone-densitometry of heel
20003#1140861958	Treatment/medication code: simvastatin	32633	0.0350216	2.44846e-10	1.88638e-08		0.0392118	0.00619482	0.0350216	2.44846e-10	1.88638e-08		0.0235587	0.00610911	0.0213446	0.000114986	0.00554437		0.034265	0.00641426	0.0295616	9.17447e-08	5.75475e-06		30221/2412(32633)	CAT-MUL	LOGISTIC-BINARY	Medications	UK Biobank Assessment Centre > Verbal interview > Medications
6177#3	Medication for cholesterol, blood pressure or diabetes: Insulin	15417	0.0509977	2.29799e-10	2.2011e-08		0.184193	0.0331022	0.0447936	2.59111e-08	1.55642e-06		0.192497	0.0328095	0.0472198	4.37842e-09	6.33351e-07		0.217023	0.0342488	0.0509977	2.29799e-10	2.2011e-08		15345/72(15417)	CAT-MUL	LOGISTIC-BINARY	Medical history and conditions	UK Biobank Assessment Centre > Touchscreen > Health and medical history > Medication
728	Number of vehicles in household	32539	0.034345	5.68891e-10	4.33581e-08		-0.0187553	0.00277743	-0.034345	5.68891e-10	4.33581e-08		-0.0120249	0.00284853	-0.0218628	7.99471e-05	0.00399268		-0.0174722	0.00298689	-0.0304448	3.92502e-08	2.60005e-06		32539	CAT-SIN	ORDERED-LOGISTIC	Sociodemographics	UK Biobank Assessment Centre > Touchscreen > Sociodemographics > Household
2365	Ever had prostate specific antigen (PSA) test	14838	0.0505655	6.96296e-10	5.25037e-08		-0.0329719	0.00534696	-0.0505655	6.96296e-10	5.25037e-08		-0.0252865	0.00531514	-0.0390317	1.95704e-06	0.000140116		-0.0341492	0.00558099	-0.050176	9.39869e-10	8.32724e-08		10262/4576(14838)	CAT-SIN	LOGISTIC-BINARY	Medical history and conditions	UK Biobank Assessment Centre > Touchscreen > Health and medical history > Cancer screening
41247#1000	Patient classification on admission (recoded): Inpatient	32633	0.0342346	6.10152e-10	5.61657e-08		0.0195272	0.00325416	0.0332016	1.96278e-09	1.39122e-07		0.0177159	0.0032853	0.0298396	6.94277e-08	6.74115e-06		0.0211924	0.00342499	0.0342346	6.10152e-10	5.61657e-08		14161/18472(32633)	CAT-MUL	LOGISTIC-BINARY	Hospital Inpatient - Administration	Health-related outcomes > Hospital inpatient > Summary Administration
41249#1003	Methods of admission to hospital (recoded): Elective admission: Planned	32605	0.0338666	9.44263e-10	7.04519e-08		0.024578	0.00401709	0.0338666	9.44263e-10	7.04519e-08		0.0159175	0.00403557	0.02184	7.99888e-05	0.00399268		0.0227687	0.00421046	0.0299364	6.37931e-08	4.14831e-06		26111/6494(32605)	CAT-MUL	LOGISTIC-BINARY	Hospital Inpatient - Administration	Health-related outcomes > Hospital inpatient > Summary Administration
41210#Y981	Operative procedures - secondary OPCS4: Y98.1 Radiology of one body area (or < 20 minutes)	32633	0.0339597	8.35477e-10	7.49603e-08		0.034102	0.0061874	0.0304984	3.55158e-08	2.08046e-06		0.0346877	0.00619494	0.030984	2.14777e-08	2.49563e-06		0.0396948	0.00646737	0.0339597	8.35477e-10	7.49603e-08		30290/2343(32633)	CAT-MUL	LOGISTIC-BINARY	Operations	Health-related outcomes > Hospital inpatient > Summary Operations
41272#Y981	Operative procedures - OPCS4: Y98.1 Radiology of one body area (or < 20 minutes)	32633	0.0339597	8.35477e-10	7.49603e-08		0.034102	0.0061874	0.0304984	3.55158e-08	2.08046e-06		0.0346877	0.00619494	0.030984	2.14777e-08	2.49563e-06		0.0396948	0.00646737	0.0339597	8.35477e-10	7.49603e-08		30290/2343(32633)	CAT-MUL	LOGISTIC-BINARY	Operations	Health-related outcomes > Hospital inpatient > Summary Operations
1940	Irritability	31546	0.0343183	1.06907e-09	7.89331e-08		0.0222805	0.00365342	0.0343183	1.06907e-09	7.89331e-08		0.00970469	0.00368631	0.0148217	0.00847059	0.160533		0.0181231	0.00384393	0.0265375	2.41854e-06	0.000126982		22671/8875(31546)	CAT-SIN	LOGISTIC-BINARY	Mental health	UK Biobank Assessment Centre > Touchscreen > Psychosocial factors > Mental health
41200#X998	Operative procedures - main OPCS4: X99.8 No procedure performed	32633	0.0335391	1.34495e-09	9.72758e-08		0.0204301	0.00337034	0.0335391	1.34495e-09	9.72758e-08		0.0157078	0.00339295	0.0256209	3.66214e-06	0.000254483		0.0202941	0.00353992	0.0317217	9.86072e-09	7.68052e-07		20991/11642(32633)	CAT-MUL	LOGISTIC-BINARY	Operations	Health-related outcomes > Hospital inpatient > Summary Operations
41272#X998	Operative procedures - OPCS4: X99.8 No procedure performed	32633	0.0335391	1.34495e-09	9.72758e-08		0.0204301	0.00337034	0.0335391	1.34495e-09	9.72758e-08		0.0157078	0.00339295	0.0256209	3.66214e-06	0.000254483		0.0202941	0.00353992	0.0317217	9.86072e-09	7.68052e-07		20991/11642(32633)	CAT-MUL	LOGISTIC-BINARY	Operations	Health-related outcomes > Hospital inpatient > Summary Operations
6153#5	Medication for cholesterol, blood pressure, diabetes, or take exogenous hormones: Oral contraceptive pill or minipill	16958	0.0467254	1.12201e-09	9.81831e-08		0.0701452	0.0135847	0.0396297	2.41144e-07	1.24761e-05		0.08159	0.0142412	0.0439612	1.00456e-08	1.36929e-06		0.0887386	0.0145713	0.0467254	1.12201e-09	9.81831e-08		16437/521(16958)	CAT-MUL	LOGISTIC-BINARY	Medical history and conditions	UK Biobank Assessment Centre > Touchscreen > Health and medical history > Medication
4122	Speed of sound through heel (right)	10537	0.0591997	1.15084e-09	9.82792e-08		-0.0155181	0.00277092	-0.0544465	2.18478e-08	1.33498e-06		-0.014907	0.00280678	-0.0516454	1.10847e-07	1.02037e-05		-0.0177951	0.00292117	-0.0591997	1.15084e-09	9.82792e-08		10537	CONTINUOUS	LINEAR	Physical measures	UK Biobank Assessment Centre > Physical measures > Bone-densitometry of heel
6144#4	Never eat eggs, dairy, wheat, sugar: Sugar or foods/drinks containing sugar	32475	0.0335507	1.45441e-09	1.0413e-07		0.0272395	0.00450304	0.0335507	1.45441e-09	1.0413e-07		0.0185702	0.00450492	0.0228702	3.75034e-05	0.00206065		0.026227	0.00470369	0.0309283	2.46082e-08	1.76185e-06		27590/4885(32475)	CAT-MUL	LOGISTIC-BINARY	Lifestyle and environment	UK Biobank Assessment Centre > Touchscreen > Lifestyle and environment > Diet
6153#1	Medication for cholesterol, blood pressure, diabetes, or take exogenous hormones: Cholesterol lowering medication	16958	0.0454116	3.23148e-09	2.26779e-07		0.0538052	0.00909067	0.0454116	3.23148e-09	2.26779e-07		0.0239022	0.00898861	0.0204193	0.00782654	0.154957		0.0419092	0.00939498	0.034241	8.14596e-06	0.000384924		15760/1198(16958)	CAT-MUL	LOGISTIC-BINARY	Medical history and conditions	UK Biobank Assessment Centre > Touchscreen > Health and medical history > Medication
23123	Arm fat percentage (left)	32233	0.0326223	4.63409e-09	3.09872e-07		0.00696821	0.00118887	0.0326223	4.63409e-09	3.09872e-07		0.000612881	0.00119974	0.00284552	0.60945	0.902491		0.00366059	0.00125075	0.0162993	0.00342691	0.0570187		32233	CONTINUOUS	LINEAR	Physical measures	UK Biobank Assessment Centre > Physical measures > Anthropometry > Impedance measures
1598	Average weekly spirits intake	25253	0.0367915	4.90588e-09	3.2498e-07		0.0217416	0.00344392	0.0367915	4.90588e-09	3.2498e-07		0.0163423	0.00353431	0.0274864	1.24593e-05	0.000729847		0.0214688	0.00368978	0.0346186	3.70461e-08	2.48715e-06		25253	INTEGER	ORDERED-LOGISTIC	Lifestyle and environment	UK Biobank Assessment Centre > Touchscreen > Lifestyle and environment > Alcohol
41272#U051	Operative procedures - OPCS4: U05.1 Computed tomography of head	32633	0.0325037	4.23869e-09	3.49347e-07		0.0458982	0.00909237	0.0279354	4.45919e-07	2.15012e-05		0.051652	0.00906872	0.0315159	1.22738e-08	1.61105e-06		0.0556611	0.00947533	0.0325037	4.23869e-09	3.49347e-07		31604/1029(32633)	CAT-MUL	LOGISTIC-BINARY	Operations	Health-related outcomes > Hospital inpatient > Summary Operations
6148#1	Eye problems/disorders: Diabetes related eye disease	10335	0.0573281	5.31235e-09	4.32804e-07		0.18047	0.0353747	0.0501592	3.30477e-07	1.63806e-05		0.19079	0.0343122	0.0546527	2.6391e-08	2.9228e-06		0.211682	0.0362884	0.0573281	5.31235e-09	4.32804e-07		10269/66(10335)	CAT-MUL	LOGISTIC-BINARY	Medical history and conditions	UK Biobank Assessment Centre > Touchscreen > Health and medical history > Eyesight
20407	Frequency of failure to fulfil normal expectations due to drinking alcohol in last year	13607	0.0494264	7.82574e-09	5.13601e-07		0.0579801	0.0086413	0.0494264	7.82574e-09	5.13601e-07		0.0376383	0.00918229	0.0315557	0.000230948	0.0101675		0.0548472	0.00947675	0.0441823	2.48961e-07	1.49546e-05		13607	CAT-SIN	ORDERED-LOGISTIC	Mental health	Online follow-up > Mental health > Alcohol use
6144#5	Never eat eggs, dairy, wheat, sugar: I eat all of the above	32475	0.0319906	8.03382e-09	5.22419e-07		-0.0241253	0.00418294	-0.0319906	8.03382e-09	5.22419e-07		-0.0185451	0.00419281	-0.0245385	9.72335e-06	0.000599296		-0.024563	0.00437577	-0.0311366	1.98132e-08	1.4478e-06		5875/26600(32475)	CAT-MUL	LOGISTIC-BINARY	Lifestyle and environment	UK Biobank Assessment Centre > Touchscreen > Lifestyle and environment > Diet
2473	Other serious medical condition/disability diagnosed by doctor	32221	0.0319376	9.71601e-09	6.26064e-07		0.0253008	0.00441133	0.0319376	9.71601e-09	6.26064e-07		0.0217124	0.00442661	0.0273171	9.33543e-07	7.19234e-05		0.0261733	0.00461849	0.0315574	1.45092e-08	1.08254e-06		27114/5107(32221)	CAT-SIN	LOGISTIC-BINARY	Medical history and conditions	UK Biobank Assessment Centre > Touchscreen > Health and medical history > Medical conditions
20191	Fluid intelligence score	17537	0.0429693	1.23196e-08	7.86679e-07		-0.0219606	0.00356097	-0.0429693	1.23196e-08	7.86679e-07		-0.0134442	0.00363973	-0.0262081	0.000517243	0.0196054		-0.0196978	0.00382501	-0.0366511	1.19421e-06	6.36434e-05		17537	INTEGER	ORDERED-LOGISTIC	Cognitive function	Online follow-up > Cognitive function online > Fluid intelligence / reasoning
20003#1140860696	Treatment/medication code: lisinopril	32633	0.0314666	1.29317e-08	8.18391e-07		0.0656237	0.0115404	0.0314666	1.29317e-08	8.18391e-07		0.0343808	0.0113727	0.0167343	0.00250015	0.0703216		0.0547105	0.0119236	0.0253949	4.45731e-06	0.000224067		31998/635(32633)	CAT-MUL	LOGISTIC-BINARY	Medications	UK Biobank Assessment Centre > Verbal interview > Medications
23111	Leg fat percentage (right)	32244	0.0313423	1.79576e-08	1.1264e-06		0.00555239	0.000985895	0.0313423	1.79576e-08	1.1264e-06		0.000467219	0.000994737	0.00261585	0.638566	0.911744		0.00291786	0.0010371	0.0156662	0.00490247	0.0752136		32244	CONTINUOUS	LINEAR	Physical measures	UK Biobank Assessment Centre > Physical measures > Anthropometry > Impedance measures
22660#105	Gap coding: Looking after the home and/or family	17534	0.043499	8.16147e-09	1.13428e-06		-0.0255251	0.00616283	-0.031268	3.44021e-05	0.00100347		-0.035971	0.00624005	-0.043499	8.16147e-09	1.13428e-06		-0.0359278	0.00649576	-0.0417397	3.17489e-08	2.22808e-06		12912/4622(17534)	CAT-MUL	LOGISTIC-BINARY	Work environment	Online follow-up > Work environment > Employment history
90092	Fraction acceleration <= 1 milli-gravities	14715	0.0465577	1.57263e-08	1.16112e-06		-0.0106959	0.00238955	-0.0368668	7.64521e-06	0.000279326		-0.0134073	0.00238569	-0.04626	1.94059e-08	2.4102e-06		-0.0141201	0.00249642	-0.0465577	1.57263e-08	1.16112e-06		14715	CONTINUOUS	LINEAR	Physical activity	Additional exposures > Physical activity measurement > Acceleration intensity distribution
20003#1140866738	Treatment/medication code: atenolol	32633	0.0310322	2.0424e-08	1.26987e-06		0.0593909	0.0105905	0.0310322	2.0424e-08	1.26987e-06		0.0299454	0.0103891	0.0159555	0.00394436	0.0991404		0.0478667	0.0109268	0.0242455	1.18129e-05	0.000540192		31869/764(32633)	CAT-MUL	LOGISTIC-BINARY	Medications	UK Biobank Assessment Centre > Verbal interview > Medications
20003#1140872198	Treatment/medication code: sodium valproate	32633	0.0309697	2.17999e-08	1.33498e-06		0.315049	0.0563625	0.0309697	2.17999e-08	1.33498e-06		0.218829	0.0576081	0.0210198	0.000145943	0.00694257		0.298696	0.0580795	0.0284864	2.63425e-07	1.56904e-05		32609/24(32633)	CAT-MUL	LOGISTIC-BINARY	Medications	UK Biobank Assessment Centre > Verbal interview > Medications
23122	Arm predicted mass (right)	32234	0.0318653	1.04184e-08	1.39331e-06		-0.00186116	0.000968303	-0.0107054	0.0545949	0.313335		-0.00558889	0.000976215	-0.0318653	1.04184e-08	1.39331e-06		-0.00464633	0.00101803	-0.0254102	5.03234e-06	0.000247703		32234	CONTINUOUS	LINEAR	Physical measures	UK Biobank Assessment Centre > Physical measures > Anthropometry > Impedance measures
20003#1141146234	Treatment/medication code: atorvastatin	32633	0.0308275	2.5277e-08	1.53131e-06		0.0617285	0.0110804	0.0308275	2.5277e-08	1.53131e-06		0.0121333	0.0109422	0.00613865	0.267469	0.745882		0.0381976	0.0114712	0.0184317	0.000868243	0.0199809		31948/685(32633)	CAT-MUL	LOGISTIC-BINARY	Medications	UK Biobank Assessment Centre > Verbal interview > Medications
20003#1141194794	Treatment/medication code: bendroflumethiazide	32633	0.0306089	3.16953e-08	1.88787e-06		0.0490025	0.00885878	0.0306089	3.16953e-08	1.88787e-06		0.0270332	0.00873643	0.0171279	0.00197182	0.0597018		0.0414895	0.00916151	0.0250635	5.92909e-06	0.00028983		31523/1110(32633)	CAT-MUL	LOGISTIC-BINARY	Medications	UK Biobank Assessment Centre > Verbal interview > Medications
4105	Heel bone mineral density (BMD) (left)	10542	0.0535393	3.7026e-08	2.48715e-06		-0.0149658	0.00274257	-0.0530447	4.93907e-08	2.84619e-06		-0.0123221	0.00278423	-0.0430521	9.68785e-06	0.000599296		-0.015945	0.00289492	-0.0535393	3.7026e-08	2.48715e-06		10542	CONTINUOUS	LINEAR	Physical measures	UK Biobank Assessment Centre > Physical measures > Bone-densitometry of heel
20528-0	Diagnosed with life-threatening illness	22726	0.0364894	3.70747e-08	2.48715e-06		-999	-999	-0.0341051	2.68711e-07	1.36045e-05		-999	-999	-0.0321006	1.28863e-06	9.51435e-05		-999	-999	-0.0364894	3.70747e-08	2.48715e-06		20125/22726	CAT-SIN	MULTINOMIAL-LOGISTIC	Mental health	Online follow-up > Mental health > Traumatic events
4104	Heel quantitative ultrasound index (QUI), direct entry (left)	10544	0.0535285	3.71505e-08	2.48715e-06		-0.0148694	0.0027428	-0.0526952	6.02821e-08	3.42438e-06		-0.0124317	0.00278417	-0.043431	8.06499e-06	0.000519896		-0.015944	0.00289505	-0.0535285	3.71505e-08	2.48715e-06		10544	CONTINUOUS	LINEAR	Physical measures	UK Biobank Assessment Centre > Physical measures > Bone-densitometry of heel
4106	Heel bone mineral density (BMD) T-score, automated (left)	10544	0.0535265	3.71949e-08	2.48715e-06		-0.0148685	0.0027428	-0.052692	6.03904e-08	3.42438e-06		-0.0124315	0.00278417	-0.0434301	8.06837e-06	0.000519896		-0.0159434	0.00289505	-0.0535265	3.71949e-08	2.48715e-06		10544	CONTINUOUS	LINEAR	Physical measures	UK Biobank Assessment Centre > Physical measures > Bone-densitometry of heel
21060	Degree bothered by feeling tired all the time in the last 3 months	25619	0.0340946	4.75809e-08	2.76437e-06		0.0188273	0.00320962	0.0340946	4.75809e-08	2.76437e-06		0.00735764	0.00330128	0.0131426	0.0354046	0.336842		0.0138418	0.00345481	0.023754	0.000142967	0.00458026		25619	CAT-SIN	ORDERED-LOGISTIC	Digestive health	Online follow-up > Digestive health
1418-2	Milk type used	32624	0.0308445	2.49454e-08	2.80656e-06		-999	-999	-0.0223793	5.27559e-05	0.00144936		-999	-999	-0.0308445	2.49454e-08	2.80656e-06		-999	-999	-0.0298719	6.7484e-08	4.34842e-06		21391/32624	CAT-SIN	MULTINOMIAL-LOGISTIC	Lifestyle and environment	UK Biobank Assessment Centre > Touchscreen > Lifestyle and environment > Diet
4101	Heel broadband ultrasound attenuation (left)	10544	0.0531397	4.66046e-08	3.05865e-06		-0.0140101	0.00267596	-0.0508971	1.67141e-07	8.9075e-06		-0.0123779	0.00271596	-0.0443263	5.22237e-06	0.000349209		-0.0154409	0.0028243	-0.0531397	4.66046e-08	3.05865e-06		10544	CONTINUOUS	LINEAR	Physical measures	UK Biobank Assessment Centre > Physical measures > Bone-densitometry of heel
23106	Impedance of whole body	32244	0.0299448	7.47695e-08	4.20608e-06		-0.00636729	0.00118343	-0.0299448	7.47695e-08	4.20608e-06		-0.00123626	0.00119389	-0.0057668	0.300432	0.767927		-0.003884	0.00124476	-0.017374	0.00180759	0.0355894		32244	CONTINUOUS	LINEAR	Physical measures	UK Biobank Assessment Centre > Physical measures > Anthropometry > Impedance measures
41210#Z921	Operative procedures - secondary OPCS4: Z92.1 Head NEC	32633	0.0302761	4.45987e-08	4.64876e-06		0.0670412	0.0210262	0.0176487	0.00142976	0.0235131		0.11394	0.0208245	0.0302761	4.45987e-08	4.64876e-06		0.106994	0.0217818	0.0271837	9.00186e-07	4.87063e-05		32447/186(32633)	CAT-MUL	LOGISTIC-BINARY	Operations	Health-related outcomes > Hospital inpatient > Summary Operations
41272#Z921	Operative procedures - OPCS4: Z92.1 Head NEC	32633	0.0302761	4.45987e-08	4.64876e-06		0.0670412	0.0210262	0.0176487	0.00142976	0.0235131		0.11394	0.0208245	0.0302761	4.45987e-08	4.64876e-06		0.106994	0.0217818	0.0271837	9.00186e-07	4.87063e-05		32447/186(32633)	CAT-MUL	LOGISTIC-BINARY	Operations	Health-related outcomes > Hospital inpatient > Summary Operations
1319	Dried fruit intake	29303	0.0312657	8.57755e-08	4.78722e-06		-0.0174943	0.0030487	-0.0312657	8.57755e-08	4.78722e-06		-0.0096707	0.00310639	-0.0172243	0.00319005	0.0843698		-0.0149871	0.00326432	-0.0255505	1.2141e-05	0.000551639		29303	INTEGER	ORDERED-LOGISTIC	Lifestyle and environment	UK Biobank Assessment Centre > Touchscreen > Lifestyle and environment > Diet
23121	Arm fat-free mass (right)	32234	0.0303823	4.83857e-08	4.8994e-06		-0.00151542	0.000970566	-0.00869666	0.118431	0.470054		-0.00534101	0.000978523	-0.0303823	4.83857e-08	4.8994e-06		-0.00430834	0.00102044	-0.0235079	2.42578e-05	0.00101141		32234	CONTINUOUS	LINEAR	Physical measures	UK Biobank Assessment Centre > Physical measures > Anthropometry > Impedance measures
26410	Index of Multiple Deprivation (England)	29833	0.0309078	9.25143e-08	5.12239e-06		0.00884243	0.00165528	0.0309078	9.25143e-08	5.12239e-06		0.00519472	0.00166641	0.0180448	0.00182609	0.0565211		0.00797428	0.00173838	0.0265458	4.50697e-06	0.000224967		29833	CONTINUOUS	LINEAR	Sociodemographics	Population characteristics > Baseline characteristics > Indices of Multiple Deprivation
23108	Impedance of leg (left)	32243	0.0297236	9.32264e-08	5.12239e-06		-0.00763836	0.00143028	-0.0297236	9.32264e-08	5.12239e-06		-0.00122634	0.00144302	-0.00473302	0.395403	0.826151		-0.00449519	0.00150447	-0.0166373	0.00281023	0.0493042		32243	CONTINUOUS	LINEAR	Physical measures	UK Biobank Assessment Centre > Physical measures > Anthropometry > Impedance measures
41245#1500	Main speciality of consultant (recoded): Neurology	32539	0.0295904	9.3019e-08	5.7835e-06		0.0673361	0.0129507	0.0288139	1.99702e-07	1.0408e-05		0.0586263	0.013049	0.0249002	7.02616e-06	0.000461124		0.0723621	0.0135518	0.0295904	9.3019e-08	5.7835e-06		32042/497(32539)	CAT-MUL	LOGISTIC-BINARY	Hospital Inpatient - Administration	Health-related outcomes > Hospital inpatient > Summary Administration
6141#1	How are people in household related to participant: Husband, wife or partner	32548	0.0291018	1.5018e-07	8.18829e-06		-0.0206104	0.00392417	-0.0291018	1.5018e-07	8.18829e-06		-0.0114427	0.00396148	-0.0160096	0.00386986	0.0982688		-0.0174535	0.00412659	-0.0234389	2.34051e-05	0.000981628		7062/25486(32548)	CAT-MUL	LOGISTIC-BINARY	Sociodemographics	UK Biobank Assessment Centre > Touchscreen > Sociodemographics > Household
41245#1310	Main speciality of consultant (recoded): General medicine	32572	0.0290742	1.52685e-07	8.24707e-06		0.0195485	0.00372414	0.0290742	1.52685e-07	8.24707e-06		0.0107623	0.00374063	0.0159408	0.00401179	0.100125		0.0167858	0.00390426	0.0238169	1.71187e-05	0.000739862		24409/8163(32572)	CAT-MUL	LOGISTIC-BINARY	Hospital Inpatient - Administration	Health-related outcomes > Hospital inpatient > Summary Administration
41253#71	Inpatient record format	32633	0.0290411	1.53585e-07	8.24707e-06		0.0180337	0.00343627	0.0290411	1.53585e-07	8.24707e-06		0.0122511	0.00345678	0.0196163	0.000393837	0.0155951		0.0168943	0.00360642	0.0259249	2.80427e-06	0.000145085		21826/10807(32633)	CAT-MUL	LOGISTIC-BINARY	Hospital Inpatient - Administration	Health-related outcomes > Hospital inpatient > Summary Administration
2794	Age started oral contraceptive pill	14665	0.0434531	1.38861e-07	8.88423e-06		-0.00890453	0.00209756	-0.0350279	2.1941e-05	0.00069626		-0.0112087	0.00212734	-0.0434531	1.38861e-07	1.26186e-05		-0.0116145	0.0022079	-0.0433835	1.45397e-07	8.88423e-06		14665	INTEGER	LINEAR	Maternity and sex-specific factors	UK Biobank Assessment Centre > Touchscreen > Sex-specific factors > Female-specific factors
4103	Speed of sound through heel (left)	10544	0.0507864	1.77775e-07	9.39959e-06		-0.0145011	0.00277581	-0.0507864	1.77775e-07	9.39959e-06		-0.0116899	0.00281776	-0.0403603	3.36361e-05	0.00187727		-0.0152762	0.00293004	-0.0506852	1.88064e-07	1.13931e-05		10544	CONTINUOUS	LINEAR	Physical measures	UK Biobank Assessment Centre > Physical measures > Bone-densitometry of heel
20257	Forced vital capacity (FVC) Z-score	27751	0.0313202	1.79027e-07	9.39959e-06		0.00899585	0.00172302	0.0313202	1.79027e-07	9.39959e-06		0.00293268	0.0017366	0.0101373	0.0912652	0.515448		0.00630528	0.00180997	0.0209065	0.000495143	0.0125791		27751	CONTINUOUS	LINEAR	Physical measures	UK Biobank Assessment Centre > Physical measures > Spirometry
41200#U051	Operative procedures - main OPCS4: U05.1 Computed tomography of head	32633	0.0294225	1.05377e-07	9.95884e-06		0.0373342	0.0101677	0.0203244	0.000240499	0.0052451		0.0538068	0.0101203	0.0294225	1.05377e-07	9.95884e-06		0.0522654	0.0105868	0.0273221	7.91997e-07	4.38568e-05		31813/820(32633)	CAT-MUL	LOGISTIC-BINARY	Operations	Health-related outcomes > Hospital inpatient > Summary Operations
23126	Arm predicted mass (left)	32229	0.0293099	1.40999e-07	1.26507e-05		-0.00120726	0.000983384	-0.00683856	0.219568	0.631526		-0.00522013	0.000991494	-0.0293099	1.40999e-07	1.26507e-05		-0.00409675	0.00103394	-0.0220642	7.43523e-05	0.00262194		32229	CONTINUOUS	LINEAR	Physical measures	UK Biobank Assessment Centre > Physical measures > Anthropometry > Impedance measures
23125	Arm fat-free mass (left)	32230	0.0292583	1.48223e-07	1.31325e-05		-0.00141355	0.000985563	-0.0079892	0.151493	0.533117		-0.00522261	0.000993699	-0.0292583	1.48223e-07	1.31325e-05		-0.00420653	0.00103623	-0.0226047	4.92695e-05	0.00182839		32230	CONTINUOUS	LINEAR	Physical measures	UK Biobank Assessment Centre > Physical measures > Anthropometry > Impedance measures
22336	R axis	18053	0.0383109	2.59089e-07	1.32943e-05		-0.0108717	0.00210993	-0.0383109	2.59089e-07	1.32943e-05		-0.00527972	0.00214095	-0.0183513	0.0136638	0.210541		-0.00905858	0.00222731	-0.030252	4.77563e-05	0.00179099		18053	INTEGER	LINEAR	Physical measures	UK Biobank Assessment Centre > Physical measures > ECG at rest, 12-lead
23115	Leg fat percentage (left)	32242	0.0286693	2.60709e-07	1.32943e-05		0.00502869	0.000976303	0.0286693	2.60709e-07	1.32943e-05		0.00039484	0.000985021	0.00223249	0.688526	0.924039		0.00258519	0.00102698	0.0140179	0.0118283	0.134932		32242	CONTINUOUS	LINEAR	Physical measures	UK Biobank Assessment Centre > Physical measures > Anthropometry > Impedance measures
6032	Maximum workload during fitness test	5222	0.0709574	2.75333e-07	1.38409e-05		-0.0147832	0.00287323	-0.0709574	2.75333e-07	1.38409e-05		-0.0104834	0.00293534	-0.0493507	0.000357094	0.0143674		-0.01417	0.0030456	-0.0642089	3.34108e-06	0.000170371		5222	INTEGER	LINEAR	Physical measures	UK Biobank Assessment Centre > Physical measures > ECG during exercise
26411	Income score (England)	29833	0.0295957	3.15576e-07	1.57521e-05		0.00849324	0.0016605	0.0295957	3.15576e-07	1.57521e-05		0.00569234	0.00167155	0.0197117	0.000661155	0.0244076		0.00806	0.00174379	0.0267478	3.81097e-06	0.000192944		29833	CONTINUOUS	LINEAR	Sociodemographics	Population characteristics > Baseline characteristics > Indices of Multiple Deprivation
2277	Frequency of solarium/sunlamp use	30587	0.0290337	3.78005e-07	1.86062e-05		0.0369992	0.00623371	0.0290337	3.78005e-07	1.86062e-05		0.0180277	0.00665987	0.0138167	0.0156676	0.225103		0.0321584	0.00688105	0.0237588	3.23514e-05	0.00126689		30587	INTEGER	ORDERED-LOGISTIC	Lifestyle and environment	UK Biobank Assessment Centre > Touchscreen > Lifestyle and environment > Sun exposure
2090	Seen doctor (GP) for nerves, anxiety, tension or depression	32519	0.0280777	4.08185e-07	1.99532e-05		0.017638	0.00348237	0.0280777	4.08185e-07	1.99532e-05		0.00802725	0.00351348	0.0126693	0.0223262	0.271721		0.0143699	0.00366091	0.0217631	8.66038e-05	0.00296545		21958/10561(32519)	CAT-SIN	LOGISTIC-BINARY	Mental health	UK Biobank Assessment Centre > Touchscreen > Psychosocial factors > Mental health
21058	Degree bothered by urinary frequency/bladder irritability in the last 3 months	25610	0.0316268	4.11374e-07	1.99713e-05		0.0179839	0.0032774	0.0316268	4.11374e-07	1.99713e-05		0.0112344	0.0033634	0.0196258	0.00168247	0.0542062		0.0163937	0.00352333	0.0274463	1.11413e-05	0.000516141		25610	CAT-SIN	ORDERED-LOGISTIC	Digestive health	Online follow-up > Digestive health
20453	Ever taken cannabis	22758	0.0337458	3.51531e-07	2.07637e-05		0.0235116	0.0039607	0.0329517	6.5757e-07	3.04631e-05		0.0206382	0.00415427	0.028415	1.80163e-05	0.00102983		0.0254699	0.00431516	0.0337458	3.51531e-07	2.07637e-05		22758	CAT-SIN	ORDERED-LOGISTIC	Mental health	Online follow-up > Mental health > Cannabis use
1618	Alcohol usually taken with meals	17152	0.0387461	3.81582e-07	2.23525e-05		-0.0246917	0.00513999	-0.03666	1.55412e-06	6.79975e-05		-0.023503	0.00519289	-0.0345422	6.00312e-06	0.000397665		-0.0275055	0.00541702	-0.0387461	3.81582e-07	2.23525e-05		4718/12434(17152)	CAT-SIN	LOGISTIC-BINARY	Lifestyle and environment	UK Biobank Assessment Centre > Touchscreen > Lifestyle and environment > Alcohol
1538-0	Major dietary changes in the last 5 years	32621	0.027832	4.94066e-07	2.36617e-05		-999	-999	-0.027832	4.94066e-07	2.36617e-05		-999	-999	-0.0154081	0.00538334	0.123184		-999	-999	-0.0230654	3.08792e-05	0.00122409		21098/32621	CAT-SIN	MULTINOMIAL-LOGISTIC	Lifestyle and environment	UK Biobank Assessment Centre > Touchscreen > Lifestyle and environment > Diet
1568	Average weekly red wine intake	25262	0.0315703	5.16471e-07	2.45688e-05		0.0168809	0.00309838	0.0315703	5.16471e-07	2.45688e-05		0.0135467	0.00317721	0.0251417	6.41132e-05	0.00334746		0.0174873	0.00333074	0.0311067	7.56328e-07	4.22115e-05		25262	INTEGER	ORDERED-LOGISTIC	Lifestyle and environment	UK Biobank Assessment Centre > Touchscreen > Lifestyle and environment > Alcohol
12654	Number of automated diagnostic comments recorded during 12-lead ECG	28245	0.0297092	5.88257e-07	2.77971e-05		0.013371	0.00314171	0.0297092	5.88257e-07	2.77971e-05		0.00537475	0.00320877	0.0199522	0.000797186	0.0288289		0.0104358	0.00334516	0.0249938	2.64935e-05	0.00108547		28245	INTEGER	ORDERED-LOGISTIC	Physical measures	UK Biobank Assessment Centre > Physical measures > ECG at rest, 12-lead
20534	Sleeping too much	8936	0.0527003	6.0959e-07	2.86144e-05		0.0385114	0.00772151	0.0527003	6.0959e-07	2.86144e-05		0.016908	0.00783296	0.0228339	0.0308645	0.315862		0.0308851	0.00812407	0.0401933	0.000143456	0.00458026		7144/1792(8936)	CAT-SIN	LOGISTIC-BINARY	Mental health	Online follow-up > Mental health > Depression
4198	Position of the pulse wave peak	10850	0.0484643	4.33375e-07	2.87269e-05		0.0110437	0.002687	0.0394189	3.9768e-05	0.00113203		0.0137847	0.0027263	0.0484643	4.33375e-07	3.49064e-05		0.0142704	0.00283654	0.048223	4.94453e-07	2.87269e-05		10850	INTEGER	LINEAR	Physical measures	UK Biobank Assessment Centre > Physical measures > Arterial stiffness
5984	ECG, load	5204	0.0689615	6.17343e-07	2.87877e-05		-0.0139256	0.00279028	-0.0689615	6.17343e-07	2.87877e-05		-0.0089793	0.00285155	-0.043605	0.0016439	0.0532238		-0.0127974	0.00295901	-0.059814	1.54748e-05	0.000674024		5204	INTEGER	LINEAR	Physical measures	UK Biobank Assessment Centre > Physical measures > ECG during exercise
41210#U052	Operative procedures - secondary OPCS4: U05.2 Magnetic resonance imaging of head	32633	0.0276751	5.69841e-07	3.28377e-05		0.103945	0.0222402	0.0258661	2.95351e-06	0.000122424		0.0975782	0.0221804	0.024347	1.08569e-05	0.000646673		0.115558	0.0231073	0.0276751	5.69841e-07	3.28377e-05		32468/165(32633)	CAT-MUL	LOGISTIC-BINARY	Operations	Health-related outcomes > Hospital inpatient > Summary Operations
12143	Weight (pre-imaging)	32633	0.0279915	4.22834e-07	3.44488e-05		0.000348404	0.00135069	0.00142798	0.796444	0.949104		-0.00688961	0.00136179	-0.0279915	4.22834e-07	3.44488e-05		-0.00459136	0.00142008	-0.0178946	0.00122492	0.0263098		32633	INTEGER	LINEAR	Physical measures	UK Biobank Assessment Centre > Physical measures > Anthropometry > Body size measures
1269	Exposure to tobacco smoke at home	31092	0.0280476	7.52088e-07	3.46156e-05		0.0433235	0.00815641	0.0280476	7.52088e-07	3.46156e-05		0.0267991	0.00836131	0.0172207	0.00239052	0.0685992		0.040974	0.00875236	0.0252985	8.1143e-06	0.000384924		31092	INTEGER	ORDERED-LOGISTIC	Lifestyle and environment	UK Biobank Assessment Centre > Touchscreen > Lifestyle and environment > Smoking
41272#E851	Operative procedures - OPCS4: E85.1 Invasive ventilation	32633	0.0275106	6.64703e-07	3.7546e-05		0.156331	0.0317577	0.0272473	8.48792e-07	3.85656e-05		0.124588	0.0312031	0.0220996	6.52249e-05	0.00337456		0.162451	0.0326828	0.0275106	6.64703e-07	3.7546e-05		32554/79(32633)	CAT-MUL	LOGISTIC-BINARY	Operations	Health-related outcomes > Hospital inpatient > Summary Operations
41272#A559	Operative procedures - OPCS4: A55.9 Unspecified diagnostic spinal puncture	32633	0.0272821	8.21931e-07	3.75861e-05		0.0727859	0.0147644	0.0272821	8.21931e-07	3.75861e-05		0.0443959	0.0150732	0.0163033	0.00322504	0.0844713		0.0665523	0.0155685	0.0236591	1.91145e-05	0.000821114		32251/382(32633)	CAT-MUL	LOGISTIC-BINARY	Operations	Health-related outcomes > Hospital inpatient > Summary Operations
26412	Employment score (England)	29833	0.02845	8.84312e-07	3.99236e-05		0.00786472	0.00159962	0.02845	8.84312e-07	3.99236e-05		0.00431134	0.00161033	0.0154988	0.00742342	0.149057		0.00684857	0.00167993	0.0235943	4.57654e-05	0.00173468		29833	CONTINUOUS	LINEAR	Sociodemographics	Population characteristics > Baseline characteristics > Indices of Multiple Deprivation
23112	Leg fat mass (right)	32243	0.0272181	1.01336e-06	4.54601e-05		0.00608891	0.00124523	0.0272181	1.01336e-06	4.54601e-05		-0.00105442	0.00125624	-0.00467458	0.401264	0.829265		0.00211456	0.00130986	0.00899036	0.10645	0.463138		32243	CONTINUOUS	LINEAR	Physical measures	UK Biobank Assessment Centre > Physical measures > Anthropometry > Impedance measures
41272#C751	Operative procedures - OPCS4: C75.1 Insertion of prosthetic replacement for lens NEC	32633	0.0270387	1.02863e-06	4.5855e-05		0.0304563	0.00623357	0.0270387	1.02863e-06	4.5855e-05		0.0150933	0.00611455	0.0136642	0.0135666	0.210232		0.0253687	0.00643411	0.0218229	8.04561e-05	0.00278182		30165/2468(32633)	CAT-MUL	LOGISTIC-BINARY	Operations	Health-related outcomes > Hospital inpatient > Summary Operations
22331	QT interval	18053	0.0366104	8.56386e-07	4.70548e-05		-0.0101282	0.00214659	-0.0350876	2.3928e-06	0.000100953		-0.00933956	0.00217714	-0.0319065	1.79517e-05	0.00102983		-0.0111528	0.00226524	-0.0366104	8.56386e-07	4.70548e-05		18053	INTEGER	LINEAR	Physical measures	UK Biobank Assessment Centre > Physical measures > ECG at rest, 12-lead
189	Townsend deprivation index at recruitment	32606	0.0269459	1.13143e-06	5.3705e-05		0.00771557	0.00158982	0.0268635	1.21988e-06	5.3705e-05		0.0064425	0.00160364	0.0222415	5.89321e-05	0.00311724		0.0081381	0.00167175	0.0269459	1.13143e-06	6.07544e-05		32606	CONTINUOUS	LINEAR	Sociodemographics	Population characteristics > Baseline characteristics
1920	Mood swings	32128	0.027067	1.21493e-06	5.3705e-05		0.016149	0.00332761	0.027067	1.21493e-06	5.3705e-05		0.00319523	0.00335826	0.00530843	0.34136	0.794339		0.0106552	0.00350005	0.0169829	0.00233145	0.04326		18924/13204(32128)	CAT-SIN	LOGISTIC-BINARY	Mental health	UK Biobank Assessment Centre > Touchscreen > Psychosocial factors > Mental health
41200#A559	Operative procedures - main OPCS4: A55.9 Unspecified diagnostic spinal puncture	32633	0.0265597	1.59098e-06	6.91831e-05		0.0763751	0.0159148	0.0265597	1.59098e-06	6.91831e-05		0.0403781	0.0162816	0.0137283	0.0131338	0.206345		0.0654439	0.0168013	0.0215598	9.80067e-05	0.00329924		32304/329(32633)	CAT-MUL	LOGISTIC-BINARY	Operations	Health-related outcomes > Hospital inpatient > Summary Operations
90091	No-wear time bias adjusted acceleration maximum	14715	0.0394435	1.68356e-06	7.27628e-05		-0.0110764	0.00231255	-0.0394435	1.68356e-06	7.27628e-05		-0.00768027	0.00231066	-0.0273889	0.000889154	0.03167		-0.0104514	0.00241731	-0.0356127	1.54302e-05	0.000674024		14715	CONTINUOUS	LINEAR	Physical activity	Additional exposures > Physical activity measurement > Acceleration averages
5993	ECG, number of stages in a phase	5222	0.066059	1.72544e-06	7.41209e-05		-0.0411692	0.00783041	-0.066059	1.72544e-06	7.41209e-05		-0.0247965	0.00806178	-0.0393532	0.00443479	0.109145		-0.0368963	0.00842881	-0.0562483	4.69411e-05	0.00176978		5222	INTEGER	ORDERED-LOGISTIC	Physical measures	UK Biobank Assessment Centre > Physical measures > ECG during exercise
23102	Whole body water mass	32246	0.0271785	1.0494e-06	7.99803e-05		-0.00105717	0.000969796	-0.00607073	0.275661	0.687537		-0.00477405	0.000977708	-0.0271785	1.0494e-06	7.99803e-05		-0.00374357	0.0010196	-0.0204412	0.000241304	0.00695269		32246	CONTINUOUS	LINEAR	Physical measures	UK Biobank Assessment Centre > Physical measures > Anthropometry > Impedance measures
41272#C712	Operative procedures - OPCS4: C71.2 Phacoemulsification of lens	32633	0.026372	1.88382e-06	8.04366e-05		0.0297262	0.00623807	0.026372	1.88382e-06	8.04366e-05		0.0132637	0.00612023	0.0119969	0.0302127	0.314422		0.0238922	0.00643933	0.0205367	0.000206819	0.0061958		30170/2463(32633)	CAT-MUL	LOGISTIC-BINARY	Operations	Health-related outcomes > Hospital inpatient > Summary Operations
1279	Exposure to tobacco smoke outside home	29769	0.0275092	2.05445e-06	8.71973e-05		0.0215145	0.00358373	0.0275092	2.05445e-06	8.71973e-05		0.0112023	0.0038766	0.0141785	0.0144258	0.216632		0.0182133	0.00398312	0.0221398	0.000133055	0.00434605		29769	INTEGER	ORDERED-LOGISTIC	Lifestyle and environment	UK Biobank Assessment Centre > Touchscreen > Lifestyle and environment > Smoking
23101	Whole body fat-free mass	32246	0.027063	1.16573e-06	8.79012e-05		-0.00113536	0.000968093	-0.00653116	0.240876	0.654651		-0.00474525	0.000975964	-0.027063	1.16573e-06	8.79012e-05		-0.0037685	0.00101777	-0.0206142	0.000213564	0.00633364		32246	CONTINUOUS	LINEAR	Physical measures	UK Biobank Assessment Centre > Physical measures > Anthropometry > Impedance measures
23129	Trunk fat-free mass	32209	0.0269166	1.34971e-06	9.86259e-05		-0.00181257	0.000971892	-0.0103915	0.0621816	0.338253		-0.00473593	0.000979909	-0.0269166	1.34971e-06	9.86259e-05		-0.00408236	0.00102182	-0.0222543	6.47441e-05	0.00230606		32209	CONTINUOUS	LINEAR	Physical measures	UK Biobank Assessment Centre > Physical measures > Anthropometry > Impedance measures
23130	Trunk predicted mass	32205	0.0268663	1.41454e-06	0.000102309		-0.00178393	0.000968585	-0.0102629	0.0655049	0.350075		-0.00471053	0.000976544	-0.0268663	1.41454e-06	0.000102309		-0.0040516	0.00101832	-0.0221639	6.9398e-05	0.00245946		32205	CONTINUOUS	LINEAR	Physical measures	UK Biobank Assessment Centre > Physical measures > Anthropometry > Impedance measures
6160#3	Leisure/social activities: Religious group	32596	0.0260191	2.61394e-06	0.000109631		-0.0215735	0.00459131	-0.0260191	2.61394e-06	0.000109631		-0.0139126	0.00459853	-0.0167565	0.00248128	0.0700689		-0.0199985	0.00480981	-0.0230256	3.20917e-05	0.0012637		27846/4750(32596)	CAT-MUL	LOGISTIC-BINARY	Mental health	UK Biobank Assessment Centre > Touchscreen > Psychosocial factors > Social support
41249#2000	Methods of admission to hospital (recoded): Emergency admission	32593	0.0260016	2.65758e-06	0.000110806		0.0334124	0.00711587	0.0260016	2.65758e-06	0.000110806		0.0200941	0.00714092	0.0155857	0.00489254	0.116289		0.029476	0.00745348	0.0219014	7.65974e-05	0.0026745		30838/1755(32593)	CAT-MUL	LOGISTIC-BINARY	Hospital Inpatient - Administration	Health-related outcomes > Hospital inpatient > Summary Administration
22130	Doctor diagnosed COPD (chronic obstructive pulmonary disease)	18537	0.0342419	3.09314e-06	0.000127466		0.102479	0.0219732	0.0342419	3.09314e-06	0.000127466		0.0533225	0.0215079	0.018209	0.0131586	0.206345		0.0849281	0.0225989	0.0275975	0.000170835	0.00533428		18360/177(18537)	CAT-SIN	LOGISTIC-BINARY	Work environment	Online follow-up > Work environment > Medical information
26413	Health score (England)	29833	0.0269432	3.2363e-06	0.000132595		0.00722326	0.00155141	0.0269432	3.2363e-06	0.000132595		0.00474944	0.00156168	0.0176047	0.00235717	0.0679173		0.00672113	0.00162922	0.0238757	3.70899e-05	0.00142877		29833	CONTINUOUS	LINEAR	Sociodemographics	Population characteristics > Baseline characteristics > Indices of Multiple Deprivation
41272#U052	Operative procedures - OPCS4: U05.2 Magnetic resonance imaging of head	32633	0.0259394	2.76856e-06	0.000144291		0.061093	0.0155772	0.0217079	8.77247e-05	0.00221278		0.0709461	0.0155378	0.0252703	4.96391e-06	0.000335088		0.0760138	0.0162182	0.0259394	2.76856e-06	0.000144291		32292/341(32633)	CAT-MUL	LOGISTIC-BINARY	Operations	Health-related outcomes > Hospital inpatient > Summary Operations
41246#2457	Treatment speciality of consultant (recoded): Stroke Medicine	31519	0.0267187	2.08428e-06	0.000147734		0.0755948	0.0223888	0.0190174	0.000733416	0.0135025		0.104575	0.0220397	0.0267187	2.08428e-06	0.000147734		0.105878	0.0231454	0.0257609	4.7654e-06	0.000236204		31355/164(31519)	CAT-MUL	LOGISTIC-BINARY	Hospital Inpatient - Administration	Health-related outcomes > Hospital inpatient > Summary Administration
20411-0	Ever been injured or injured someone else through drinking alcohol	22776	0.0305694	3.92344e-06	0.000159204		-999	-999	-0.0305694	3.92344e-06	0.000159204		-999	-999	-0.0157661	0.0173328	0.237156		-999	-999	-0.0247717	0.000184419	0.00568331		21841/22776	CAT-SIN	MULTINOMIAL-LOGISTIC	Mental health	Online follow-up > Mental health > Alcohol use
2887	Number of cigarettes previously smoked daily	6882	0.055553	3.93069e-06	0.000159204		0.0311222	0.00631857	0.055553	3.93069e-06	0.000159204		0.0226447	0.00636083	0.0406485	0.000739739	0.0268886		0.0295645	0.00669983	0.0507847	2.46681e-05	0.0010225		6882	INTEGER	ORDERED-LOGISTIC	Lifestyle and environment	UK Biobank Assessment Centre > Touchscreen > Lifestyle and environment > Smoking
1797	Father still alive	31963	0.026055	3.16834e-06	0.000162733		-0.0187178	0.00410211	-0.0255162	5.03856e-06	0.000196227		-0.0159609	0.00420841	-0.0212105	0.00014896	0.00703884		-0.0203358	0.00436448	-0.026055	3.16834e-06	0.000162733		22904/9059(31963)	CAT-SIN	LOGISTIC-BINARY	Family history and early life factors	UK Biobank Assessment Centre > Touchscreen > Family history
41245#1020	Main speciality of consultant (recoded): Adult mental illness	32530	0.025537	4.08048e-06	0.000164332		0.113818	0.024705	0.025537	4.08048e-06	0.000164332		0.0897909	0.0254945	0.0195242	0.000428357	0.0167746		0.116287	0.0261496	0.02465	8.7032e-06	0.000408532		32398/132(32530)	CAT-MUL	LOGISTIC-BINARY	Hospital Inpatient - Administration	Health-related outcomes > Hospital inpatient > Summary Administration
41246#1060	Treatment speciality of consultant (recoded): Adult mental illness	31515	0.025927	4.14281e-06	0.0001659		0.11382	0.0247231	0.025927	4.14281e-06	0.0001659		0.0896192	0.0255053	0.0197899	0.000441796	0.0170902		0.116152	0.0261593	0.0250055	8.98154e-06	0.000418823		31383/132(31515)	CAT-MUL	LOGISTIC-BINARY	Hospital Inpatient - Administration	Health-related outcomes > Hospital inpatient > Summary Administration
41210#C712	Operative procedures - secondary OPCS4: C71.2 Phacoemulsification of lens	32633	0.0254654	4.19295e-06	0.000166964		0.0288625	0.00627258	0.0254654	4.19295e-06	0.000166964		0.0137673	0.00615366	0.0123848	0.0252626	0.288343		0.0237459	0.00647508	0.0202983	0.000244984	0.00703016		30202/2431(32633)	CAT-MUL	LOGISTIC-BINARY	Operations	Health-related outcomes > Hospital inpatient > Summary Operations
41246#1550	Treatment speciality of consultant (recoded): Geriatric medicine	31539	0.0258676	4.32174e-06	0.000171131		0.0517058	0.0112525	0.0258676	4.32174e-06	0.000171131		0.0279164	0.0111559	0.0140902	0.0123329	0.199579		0.0429189	0.0116901	0.0206703	0.000241075	0.00695269		30865/674(31539)	CAT-MUL	LOGISTIC-BINARY	Hospital Inpatient - Administration	Health-related outcomes > Hospital inpatient > Summary Administration
6154#100	Medication for pain relief, constipation, heartburn	32311	0.0254892	4.5814e-06	0.000180405		-0.0152679	0.00333146	-0.0254892	4.5814e-06	0.000180405		-0.00644976	0.0033581	-0.010685	0.0547676	0.414751		-0.0116381	0.00350209	-0.0184856	0.000889616	0.0202102		12236/20075(32311)	CAT-MUL	LOGISTIC-BINARY	Medical history and conditions	UK Biobank Assessment Centre > Touchscreen > Health and medical history > Medication
41245#1370	Main speciality of consultant (recoded): Geriatric medicine	32543	0.0253707	4.69181e-06	0.000183732		0.0410359	0.00896399	0.0253707	4.69181e-06	0.000183732		0.0269036	0.00891326	0.0167308	0.00254012	0.0711637		0.0374655	0.00932792	0.0222611	5.90194e-05	0.0021235		31471/1072(32543)	CAT-MUL	LOGISTIC-BINARY	Hospital Inpatient - Administration	Health-related outcomes > Hospital inpatient > Summary Administration
90029	Average acceleration 02:00 - 02:59	14715	0.0375528	5.15779e-06	0.000199773		0.0109119	0.00239319	0.0375528	5.15779e-06	0.000199773		0.00467481	0.00239164	0.0161124	0.050625	0.399719		0.00863483	0.00250199	0.0284368	0.000559127	0.0139546		14715	CONTINUOUS	LINEAR	Physical activity	Additional exposures > Physical activity measurement > Acceleration averages
129	Place of birth in UK - north co-ordinate	31854	0.0254224	5.66196e-06	0.000217962		0.00640276	0.00141054	0.0254224	5.66196e-06	0.000217962		0.000994857	0.00142227	0.00391939	0.484237	0.862653		0.00411522	0.00148302	0.0155457	0.00552351	0.0819167		31854	INTEGER	LINEAR	Family history and early life factors	UK Biobank Assessment Centre > Verbal interview > Early life factors
6164#5	Types of physical activity in last 4 weeks: Heavy DIY (eg: weeding, lawn mowing, carpentry, digging)	32487	0.0251681	5.68891e-06	0.000217962		-0.0149703	0.00329924	-0.0251681	5.68891e-06	0.000217962		-0.00368903	0.00332453	-0.00615668	0.267139	0.745758		-0.0103556	0.00346791	-0.0165662	0.00282444	0.0494312		16384/16103(32487)	CAT-MUL	LOGISTIC-BINARY	Lifestyle and environment	UK Biobank Assessment Centre > Touchscreen > Lifestyle and environment > Physical activity
41200#C751	Operative procedures - main OPCS4: C75.1 Insertion of prosthetic replacement for lens NEC	32633	0.0250162	6.17376e-06	0.000235267		0.0286095	0.00632934	0.0250162	6.17376e-06	0.000235267		0.0144561	0.00620602	0.0128946	0.0198334	0.252842		0.0239858	0.0065321	0.0203244	0.000240496	0.00695269		30246/2387(32633)	CAT-MUL	LOGISTIC-BINARY	Operations	Health-related outcomes > Hospital inpatient > Summary Operations
1329	Oily fish intake	32583	0.0249861	6.43874e-06	0.000244052		0.0132664	0.0027082	0.0249861	6.43874e-06	0.000244052		0.00832743	0.0027812	0.0155227	0.00507518	0.118332		0.0126908	0.00291346	0.0226977	4.16669e-05	0.00159641		32583	CAT-SIN	ORDERED-LOGISTIC	Lifestyle and environment	UK Biobank Assessment Centre > Touchscreen > Lifestyle and environment > Diet
23120	Arm fat mass (right)	32236	0.025089	6.61041e-06	0.000249226		0.00709127	0.00157359	0.025089	6.61041e-06	0.000249226		-0.00177017	0.00158761	-0.00621035	0.264843	0.744039		0.00209834	0.0016553	0.00706054	0.204916	0.621377		32236	CONTINUOUS	LINEAR	Physical measures	UK Biobank Assessment Centre > Physical measures > Anthropometry > Impedance measures
20518	Recent changes in speed/amount of moving or speaking	22756	0.0298425	6.68179e-06	0.000250585		0.040202	0.00799354	0.0298425	6.68179e-06	0.000250585		0.0196082	0.00834593	0.0143449	0.0304587	0.314422		0.0328705	0.00869813	0.0231224	0.000485178	0.0124599		22756	CAT-SIN	ORDERED-LOGISTIC	Mental health	Online follow-up > Mental health > Depression
6164#1	Types of physical activity in last 4 weeks: Walking for pleasure (not as a means of transport)	32487	0.0249671	6.75179e-06	0.000251877		-0.0173376	0.00385174	-0.0249671	6.75179e-06	0.000251877		-0.00992077	0.00388861	-0.014154	0.0107316	0.184625		-0.0150326	0.00405307	-0.0205745	0.000208042	0.0061958		7390/25097(32487)	CAT-MUL	LOGISTIC-BINARY	Lifestyle and environment	UK Biobank Assessment Centre > Touchscreen > Lifestyle and environment > Physical activity
20003#1140879778	Treatment/medication code: doxazosin	32633	0.0248668	7.01166e-06	0.000260202		0.0877771	0.0195372	0.0248668	7.01166e-06	0.000260202		0.0505844	0.0191929	0.0145892	0.00839684	0.160287		0.0768532	0.020166	0.0210946	0.000138188	0.00447251		32419/214(32633)	CAT-MUL	LOGISTIC-BINARY	Medications	UK Biobank Assessment Centre > Verbal interview > Medications
23116	Leg fat mass (left)	32242	0.0249609	7.35148e-06	0.000271392		0.00552319	0.00123181	0.0249609	7.35148e-06	0.000271392		-0.00114474	0.00124267	-0.00513049	0.356937	0.806212		0.00175977	0.00129571	0.00756389	0.174409	0.582161		32242	CONTINUOUS	LINEAR	Physical measures	UK Biobank Assessment Centre > Physical measures > Anthropometry > Impedance measures
41200#E851	Operative procedures - main OPCS4: E85.1 Invasive ventilation	32633	0.0247784	7.55732e-06	0.000277546		0.196619	0.0439335	0.0247784	7.55732e-06	0.000277546		0.1382	0.0428311	0.0178584	0.00125332	0.0423027		0.189849	0.0448532	0.0234299	2.30026e-05	0.000970491		32591/42(32633)	CAT-MUL	LOGISTIC-BINARY	Operations	Health-related outcomes > Hospital inpatient > Summary Operations
20240	Maximum digits remembered correctly	16237	0.0350816	7.72263e-06	0.000280708		-0.0182195	0.00374646	-0.0350816	7.72263e-06	0.000280708		-0.00468144	0.00386435	-0.00889219	0.25719	0.734755		-0.0129559	0.0040387	-0.0236673	0.00255751	0.0460093		16237	INTEGER	ORDERED-LOGISTIC	Cognitive function	Online follow-up > Cognitive function online > Numeric memory
20153	Forced expiratory volume in 1-second (FEV1), predicted	11200	0.0420889	8.27948e-06	0.000299413		-0.00524014	0.00117507	-0.0420889	8.27948e-06	0.000299413		-0.00324584	0.00119407	-0.0256772	0.00656623	0.138516		-0.00481886	0.00123689	-0.0367823	9.8214e-05	0.00329924		11200	CONTINUOUS	LINEAR	Physical measures	UK Biobank Assessment Centre > Physical measures > Spirometry
1697	Comparative height size at age 10	32332	0.0250024	6.89278e-06	0.00033463		-0.0122737	0.00283336	-0.0221999	6.534e-05	0.00173457		-0.0130081	0.00290504	-0.0233348	2.7064e-05	0.00152246		-0.0145383	0.00304761	-0.0250024	6.89278e-06	0.00033463		32332	CAT-SIN	ORDERED-LOGISTIC	Family history and early life factors	UK Biobank Assessment Centre > Touchscreen > Early life factors
23107	Impedance of leg (right)	32245	0.0246594	9.45528e-06	0.000338525		-0.00628059	0.0014178	-0.0246594	9.45528e-06	0.000338525		-0.000921414	0.00143016	-0.00358807	0.519387	0.86965		-0.0035555	0.00149116	-0.0132774	0.0171091	0.172503		32245	CONTINUOUS	LINEAR	Physical measures	UK Biobank Assessment Centre > Physical measures > Anthropometry > Impedance measures
26416	Crime score (England)	29833	0.0256361	9.45654e-06	0.000338525		0.00725853	0.00163856	0.0256361	9.45654e-06	0.000338525		0.00543038	0.0016493	0.0190586	0.000993586	0.0346923		0.00731866	0.00172065	0.0246162	2.11001e-05	0.000900948		29833	CONTINUOUS	LINEAR	Sociodemographics	Population characteristics > Baseline characteristics > Indices of Multiple Deprivation
20514	Recent lack of interest or pleasure in doing things	22750	0.029281	9.95315e-06	0.000354512		0.0225833	0.00158522	0.029281	9.95315e-06	0.000354512		0.0118621	0.00233041	0.0151715	0.0221083	0.27148		0.0192902	0.00223922	0.0236969	0.00035012	0.00943593		22750	CAT-SIN	ORDERED-LOGISTIC	Mental health	Online follow-up > Mental health > Depression
41250#1002	Methods of discharge from hospital (recoded): Discharged on clinical advice/consent: Transfer within provider	32550	0.0244758	1.00071e-05	0.000354651		0.0777978	0.017616	0.0244758	1.00071e-05	0.000354651		0.0341666	0.0171812	0.0110235	0.0467143	0.386812		0.0606865	0.0181342	0.0185489	0.000816905	0.0189941		32271/279(32550)	CAT-MUL	LOGISTIC-BINARY	Hospital Inpatient - Administration	Health-related outcomes > Hospital inpatient > Summary Administration
6142#6	Current employment status: Doing unpaid or voluntary work	32588	0.024373	1.07743e-05	0.000379941		-0.0348766	0.00792503	-0.024373	1.07743e-05	0.000379941		-0.0202435	0.00788305	-0.0142249	0.0102263	0.177657		-0.0312043	0.00827207	-0.0208934	0.000161672	0.00511577		31165/1423(32588)	CAT-MUL	LOGISTIC-BINARY	Sociodemographics	UK Biobank Assessment Centre > Touchscreen > Sociodemographics > Employment
41246#2460	Treatment speciality of consultant (recoded): Rehabilitation	31516	0.0251611	7.8934e-06	0.000380602		0.157013	0.0411881	0.0214751	0.000137189	0.00327405		0.178667	0.0403462	0.0249441	9.44504e-06	0.000592446		0.189707	0.0424707	0.0251611	7.8934e-06	0.000380602		31469/47(31516)	CAT-MUL	LOGISTIC-BINARY	Hospital Inpatient - Administration	Health-related outcomes > Hospital inpatient > Summary Administration
100760	Breakfast cereal consumed	4975	0.0631934	7.99603e-06	0.000382945		-0.0372326	0.00905304	-0.0582328	3.89661e-05	0.00111819		-0.0364087	0.00929807	-0.0554528	8.98317e-05	0.00442172		-0.0428252	0.00959265	-0.0631934	7.99603e-06	0.000382945		1516/3459(4975)	CAT-SIN	LOGISTIC-BINARY	Diet by 24-hour recall	Online follow-up > Diet by 24-hour recall > Cereal yesterday
1389	Pork intake	32573	0.0243404	1.11221e-05	0.000390265		0.014059	0.00291328	0.0243404	1.11221e-05	0.000390265		0.00124535	0.00299277	0.00214901	0.698133	0.929446		0.00841736	0.00313826	0.0138754	0.0122663	0.137112		32573	CAT-SIN	ORDERED-LOGISTIC	Lifestyle and environment	UK Biobank Assessment Centre > Touchscreen > Lifestyle and environment > Diet
41247#2004	Patient classification on admission (recoded): Day case: In inpatient ward	32633	0.0243085	1.12105e-05	0.000391427		0.0636508	0.0144932	0.0243085	1.12105e-05	0.000391427		0.0366803	0.0141816	0.0143188	0.00968662	0.172077		0.0570013	0.0149402	0.021119	0.000135739	0.00441337		32209/424(32633)	CAT-MUL	LOGISTIC-BINARY	Hospital Inpatient - Administration	Health-related outcomes > Hospital inpatient > Summary Administration
20008	Interpolated Year when non-cancer illness first diagnosed	22262	0.0293917	1.14888e-05	0.000399178		0.0084426	0.00192409	0.0293917	1.14888e-05	0.000399178		0.00585575	0.00194237	0.020201	0.00257348	0.0716784		0.00793801	0.00202174	0.0263037	8.64369e-05	0.00296545		22262	CONTINUOUS	LINEAR	Medical history and conditions	UK Biobank Assessment Centre > Verbal interview > Medical conditions
20522	Been in a confiding relationship as an adult	22331	0.0293095	1.17828e-05	0.000407399		-0.0160848	0.00337745	-0.0293095	1.17828e-05	0.000407399		-0.0102647	0.00347536	-0.0185386	0.00559402	0.127085		-0.014305	0.00363352	-0.0248143	0.000207981	0.0061958		22331	CAT-SIN	ORDERED-LOGISTIC	Mental health	Online follow-up > Mental health > Traumatic events
41231#2	Hospital episode type: Delivery episode	32633	0.0242208	1.20578e-05	0.000414883		-0.0468622	0.0107094	-0.0242208	1.20578e-05	0.000414883		-0.0292322	0.0110227	-0.0146825	0.00798894	0.155565		-0.0447745	0.0115587	-0.0214432	0.000106889	0.00355693		31484/1149(32633)	CAT-MUL	LOGISTIC-BINARY	Hospital Inpatient - Administration	Health-related outcomes > Hospital inpatient > Summary Administration
41272#A844	Operative procedures - OPCS4: A84.4 Evoked potential recording	32633	0.0241374	1.29194e-05	0.000442379		0.279818	0.0642032	0.0241374	1.29194e-05	0.000442379		0.185952	0.066811	0.0154044	0.00538592	0.123184		0.261347	0.0675305	0.0214324	0.000107751	0.00356886		32615/18(32633)	CAT-MUL	LOGISTIC-BINARY	Operations	Health-related outcomes > Hospital inpatient > Summary Operations
41249#2012	Methods of admission to hospital (recoded): Emergency admission: Non-injury	32590	0.0241202	1.32776e-05	0.000452458		0.0565236	0.0129796	0.0241202	1.32776e-05	0.000452458		0.0314542	0.0127476	0.0136693	0.0135932	0.210232		0.0479281	0.0134179	0.0197859	0.00035361	0.0094939		32053/537(32590)	CAT-MUL	LOGISTIC-BINARY	Hospital Inpatient - Administration	Health-related outcomes > Hospital inpatient > Summary Administration
20549#4	Substances taken for anxiety: Drugs or alcohol (more than once)	22705	0.0288753	1.34526e-05	0.00045623		0.0372626	0.00856142	0.0288753	1.34526e-05	0.00045623		0.0259896	0.00871744	0.0197835	0.0028688	0.0782078		0.035774	0.00904033	0.026255	7.57877e-05	0.00265932		21495/1210(22705)	CAT-MUL	LOGISTIC-BINARY	Mental health	Online follow-up > Mental health > Anxiety
1508-2	Coffee type	26260	0.0268422	1.35421e-05	0.000457077		-999	-999	-0.0268422	1.35421e-05	0.000457077		-999	-999	-0.0182885	0.00303638	0.0811733		-999	-999	-0.0252575	4.23787e-05	0.00161495		14000/26260	CAT-SIN	MULTINOMIAL-LOGISTIC	Lifestyle and environment	UK Biobank Assessment Centre > Touchscreen > Lifestyle and environment > Diet
96	Time since interview start at which blood pressure screen(s) shown	32633	0.0240605	1.37665e-05	0.00046109		0.00690335	0.00158769	0.0240605	1.37665e-05	0.00046109		0.00595259	0.00160149	0.0205704	0.000201897	0.00917337		0.00707286	0.00166954	0.0234432	2.27573e-05	0.000965889		32633	INTEGER	LINEAR	Physical measures	UK Biobank Assessment Centre > Physical measures > Blood pressure
1588	Average weekly beer plus cider intake	25280	0.027332	1.37911e-05	0.00046109		0.0162011	0.00343072	0.027332	1.37911e-05	0.00046109		0.00849409	0.00352872	0.0142119	0.0238346	0.277405		0.0140976	0.00369352	0.022608	0.000323922	0.0088647		25280	INTEGER	ORDERED-LOGISTIC	Lifestyle and environment	UK Biobank Assessment Centre > Touchscreen > Lifestyle and environment > Alcohol
41250#1001	Methods of discharge from hospital (recoded): Discharged on clinical advice/consent: From inpatient/daycase care	32553	0.0240631	1.40739e-05	0.000468336		0.0371103	0.00854662	0.0240631	1.40739e-05	0.000468336		0.0168565	0.00843879	0.0110724	0.0457397	0.381415		0.0305278	0.00886414	0.0190879	0.000572233	0.0141818		31166/1387(32553)	CAT-MUL	LOGISTIC-BINARY	Hospital Inpatient - Administration	Health-related outcomes > Hospital inpatient > Summary Administration
20549#3	Substances taken for anxiety: Medication prescribed to you (for at least two weeks)	22705	0.0287735	1.4428e-05	0.000477876		0.0256187	0.00590695	0.0287735	1.4428e-05	0.000477876		0.0164762	0.00597605	0.0182957	0.00583053	0.127929		0.023526	0.00621278	0.0251248	0.000152547	0.00484868		19926/2779(22705)	CAT-MUL	LOGISTIC-BINARY	Mental health	Online follow-up > Mental health > Anxiety
20510	Recent feelings of depression	22724	0.0286603	1.54633e-05	0.000509785		0.0208234	0.00376539	0.0286603	1.54633e-05	0.000509785		0.0103608	0.00403789	0.0140912	0.0336455	0.333537		0.0175914	0.00420194	0.0229816	0.000530006	0.013369		22724	CAT-SIN	ORDERED-LOGISTIC	Mental health	Online follow-up > Mental health > Depression
41244#100	Intended management of patient (recoded): One or more nights hospital stay	31550	0.0246749	1.165e-05	0.000536203		0.0134813	0.00358213	0.0211846	0.000167484	0.00386982		0.015763	0.00360309	0.0246241	1.2143e-05	0.000717246		0.0164794	0.00375909	0.0246749	1.165e-05	0.000536203		22010/9540(31550)	CAT-MUL	LOGISTIC-BINARY	Hospital Inpatient - Administration	Health-related outcomes > Hospital inpatient > Summary Administration
20455	Age when last took cannabis	4953	0.0609845	1.71513e-05	0.000562817		0.0173784	0.00403936	0.0609845	1.71513e-05	0.000562817		0.00998679	0.00413305	0.034317	0.0156886	0.225103		0.0150998	0.00428405	0.0500077	0.000426503	0.0111965		4953	INTEGER	LINEAR	Mental health	Online follow-up > Mental health > Cannabis use
4200	Position of the shoulder on the pulse waveform	10850	0.0426295	8.82779e-06	0.000563706		0.00827584	0.00269218	0.0294977	0.00211472	0.0322012		0.0121427	0.00273135	0.0426295	8.82779e-06	0.000563706		0.0117686	0.0028421	0.0397133	3.47984e-05	0.00135523		10850	INTEGER	LINEAR	Physical measures	UK Biobank Assessment Centre > Physical measures > Arterial stiffness
41200#R249	Operative procedures - main OPCS4: R24.9 All normal delivery	32633	0.0237818	1.72992e-05	0.000565056		-0.0553547	0.012884	-0.0237818	1.72992e-05	0.000565056		-0.0391445	0.0131924	-0.0164273	0.00299903	0.0808257		-0.0562884	0.013915	-0.0223922	5.21124e-05	0.00190398		31918/715(32633)	CAT-MUL	LOGISTIC-BINARY	Operations	Health-related outcomes > Hospital inpatient > Summary Operations
41210#Z942	Operative procedures - secondary OPCS4: Z94.2 Right sided operation	32633	0.0241068	1.32507e-05	0.000594438		0.0147748	0.00348347	0.023474	2.22001e-05	0.00069626		0.0128924	0.00350027	0.0203865	0.000230156	0.0101675		0.0159074	0.00365202	0.0241068	1.32507e-05	0.000594438		22305/10328(32633)	CAT-MUL	LOGISTIC-BINARY	Operations	Health-related outcomes > Hospital inpatient > Summary Operations
41272#Z942	Operative procedures - OPCS4: Z94.2 Right sided operation	32633	0.0241068	1.32507e-05	0.000594438		0.0147748	0.00348347	0.023474	2.22001e-05	0.00069626		0.0128924	0.00350027	0.0203865	0.000230156	0.0101675		0.0159074	0.00365202	0.0241068	1.32507e-05	0.000594438		22305/10328(32633)	CAT-MUL	LOGISTIC-BINARY	Operations	Health-related outcomes > Hospital inpatient > Summary Operations
41272#B282	Operative procedures - OPCS4: B28.2 Partial excision of breast NEC	32633	0.0244272	1.01543e-05	0.000615159		0.0526	0.0163414	0.0178169	0.00128654	0.0217214		0.0721594	0.0163493	0.0244272	1.01543e-05	0.000615159		0.0711255	0.0169994	0.0231572	2.86117e-05	0.00114576		32305/328(32633)	CAT-MUL	LOGISTIC-BINARY	Operations	Health-related outcomes > Hospital inpatient > Summary Operations
6146#100	Attendance/disability/mobility allowance	32544	0.0236944	1.90684e-05	0.000619987		-0.0578489	0.0135307	-0.0236944	1.90684e-05	0.000619987		-0.0409587	0.0135147	-0.0167983	0.00243949	0.0697223		-0.0542478	0.0140987	-0.0213254	0.000119157	0.00391011		473/32071(32544)	CAT-MUL	LOGISTIC-BINARY	Sociodemographics	UK Biobank Assessment Centre > Touchscreen > Sociodemographics > Other sociodemographic factors
41200#B282	Operative procedures - main OPCS4: B28.2 Partial excision of breast NEC	32633	0.0244063	1.03334e-05	0.000620705		0.0523138	0.0163852	0.0176727	0.00140848	0.0233492		0.0723135	0.0163983	0.0244063	1.03334e-05	0.000620705		0.0710304	0.0170484	0.0230598	3.0913e-05	0.00122409		32307/326(32633)	CAT-MUL	LOGISTIC-BINARY	Operations	Health-related outcomes > Hospital inpatient > Summary Operations
41272#R249	Operative procedures - OPCS4: R24.9 All normal delivery	32633	0.0236508	1.92434e-05	0.000622818		-0.0548618	0.01284	-0.0236508	1.92434e-05	0.000622818		-0.0391757	0.0131516	-0.0164915	0.0028878	0.0784241		-0.0560015	0.0138687	-0.0223524	5.37344e-05	0.00195318		31913/720(32633)	CAT-MUL	LOGISTIC-BINARY	Operations	Health-related outcomes > Hospital inpatient > Summary Operations
41210#Y973	Operative procedures - secondary OPCS4: Y97.3 Radiology with post contrast	32633	0.0239161	1.55003e-05	0.000649813		0.0363219	0.00852319	0.0235858	2.02844e-05	0.000649813		0.0310692	0.00852528	0.0201714	0.0002679	0.0115305		0.0384535	0.00889868	0.0239161	1.55003e-05	0.000674024		31446/1187(32633)	CAT-MUL	LOGISTIC-BINARY	Operations	Health-related outcomes > Hospital inpatient > Summary Operations
41272#Y973	Operative procedures - OPCS4: Y97.3 Radiology with post contrast	32633	0.0239161	1.55003e-05	0.000649813		0.0363219	0.00852319	0.0235858	2.02844e-05	0.000649813		0.0310692	0.00852528	0.0201714	0.0002679	0.0115305		0.0384535	0.00889868	0.0239161	1.55003e-05	0.000674024		31446/1187(32633)	CAT-MUL	LOGISTIC-BINARY	Operations	Health-related outcomes > Hospital inpatient > Summary Operations
41248#1000	Destinations on discharge from hospital (recoded): Usual Place of residence	32624	0.0235849	2.03525e-05	0.000649813		0.0181431	0.00425809	0.0235849	2.03525e-05	0.000649813		0.0116675	0.0043156	0.0149675	0.00685799	0.14065		0.0169461	0.00449464	0.0208708	0.000162977	0.00513413		5668/26956(32624)	CAT-MUL	LOGISTIC-BINARY	Hospital Inpatient - Administration	Health-related outcomes > Hospital inpatient > Summary Administration
20148	Errors before selecting correct item in alphanumeric path (trail #2)	5762	0.0568946	1.5253e-05	0.000674024		0.0309683	0.00714669	0.0526252	6.34731e-05	0.00169134		0.0305635	0.00728773	0.0520962	7.52008e-05	0.00380731		0.0351116	0.00766793	0.0568946	1.5253e-05	0.000674024		5762	INTEGER	ORDERED-LOGISTIC	Cognitive function	Online follow-up > Cognitive function online > Trail making
6038	Number of trend entries	5222	0.0586128	2.21495e-05	0.00069626		-0.0150162	0.00353744	-0.0586128	2.21495e-05	0.00069626		-0.00939181	0.00361308	-0.0359497	0.00934873	0.16904		-0.0138177	0.00374952	-0.0509166	0.000230071	0.00676657		5222	INTEGER	LINEAR	Physical measures	UK Biobank Assessment Centre > Physical measures > ECG during exercise
41200#T811	Operative procedures - main OPCS4: T81.1 Percutaneous biopsy of muscle	32633	0.0234515	2.26072e-05	0.000702807		0.368006	0.0871898	0.0234515	2.26072e-05	0.000702807		0.280182	0.0863248	0.0179723	0.00116607	0.0399282		0.369575	0.0883746	0.0232302	2.69929e-05	0.00108708		32623/10(32633)	CAT-MUL	LOGISTIC-BINARY	Operations	Health-related outcomes > Hospital inpatient > Summary Operations
41272#T811	Operative procedures - OPCS4: T81.1 Percutaneous biopsy of muscle	32633	0.0234515	2.26072e-05	0.000702807		0.368006	0.0871898	0.0234515	2.26072e-05	0.000702807		0.280182	0.0863248	0.0179723	0.00116607	0.0399282		0.369575	0.0883746	0.0232302	2.69929e-05	0.00108708		32623/10(32633)	CAT-MUL	LOGISTIC-BINARY	Operations	Health-related outcomes > Hospital inpatient > Summary Operations
41246#2580	Treatment speciality of consultant (recoded): Trauma & orthopaedics	31828	0.0237009	2.34326e-05	0.000725285		0.0164934	0.00389984	0.0237009	2.34326e-05	0.000725285		0.0122228	0.0039251	0.0174532	0.00184503	0.056613		0.0164998	0.00409227	0.0225957	5.52902e-05	0.00199947		24706/7122(31828)	CAT-MUL	LOGISTIC-BINARY	Hospital Inpatient - Administration	Health-related outcomes > Hospital inpatient > Summary Administration
90135	Fraction acceleration <= 300 milli-gravities	14715	0.0348134	2.38591e-05	0.000735277		0.00985349	0.00233145	0.0348134	2.38591e-05	0.000735277		0.00618599	0.00232945	0.0218865	0.00792127	0.155565		0.00892894	0.00243708	0.0301864	0.000249093	0.00711923		14715	CONTINUOUS	LINEAR	Physical activity	Additional exposures > Physical activity measurement > Acceleration intensity distribution
20508	Recent trouble concentrating on things	22768	0.0279701	2.42255e-05	0.000743336		0.0214328	0.00327712	0.0279701	2.42255e-05	0.000743336		0.0157494	0.00360536	0.0202895	0.00219868	0.0643977		0.0208788	0.00372821	0.0258298	9.67509e-05	0.0032812		22768	CAT-SIN	ORDERED-LOGISTIC	Mental health	Online follow-up > Mental health > Depression
6164#4	Types of physical activity in last 4 weeks: Light DIY (eg: pruning, watering the lawn)	32487	0.023409	2.43971e-05	0.000745374		-0.0137562	0.00325964	-0.023409	2.43971e-05	0.000745374		-0.0058979	0.00328544	-0.00995989	0.0726188	0.462961		-0.0109032	0.00342662	-0.017652	0.00146251	0.0303108		13747/18740(32487)	CAT-MUL	LOGISTIC-BINARY	Lifestyle and environment	UK Biobank Assessment Centre > Touchscreen > Lifestyle and environment > Physical activity
4717	Shortness of breath walking on level ground	10858	0.0403465	2.58541e-05	0.000786497		0.0519352	0.0123458	0.0403465	2.58541e-05	0.000786497		0.0272222	0.0124954	0.0209064	0.0293498	0.312997		0.0427793	0.0129412	0.0317141	0.000946296	0.0212258		10258/600(10858)	CAT-SIN	LOGISTIC-BINARY	Medical history and conditions	UK Biobank Assessment Centre > Touchscreen > Health and medical history > Breathing
20509	Recent inability to stop or control worrying	22717	0.0278611	2.66081e-05	0.00080575		0.0196666	0.00384341	0.0278611	2.66081e-05	0.00080575		0.0128064	0.00402688	0.0179548	0.00679978	0.14065		0.018131	0.00422909	0.0244097	0.000233226	0.00680292		22717	CAT-SIN	ORDERED-LOGISTIC	Mental health	Online follow-up > Mental health > Anxiety
23124	Arm fat mass (left)	32231	0.0233877	2.67144e-05	0.00080575		0.00661316	0.00157447	0.0233877	2.67144e-05	0.00080575		-0.00219301	0.00158845	-0.00769017	0.167398	0.63929		0.00159868	0.0016562	0.00537687	0.334398	0.748232		32231	CONTINUOUS	LINEAR	Physical measures	UK Biobank Assessment Centre > Physical measures > Anthropometry > Impedance measures
23099	Body fat percentage	32230	0.0233337	2.78906e-05	0.000837665		0.00500753	0.00119498	0.0233337	2.78906e-05	0.000837665		-0.00112252	0.00120548	-0.00518705	0.35175	0.803047		0.00155212	0.00125691	0.00687865	0.216869	0.63258		32230	CONTINUOUS	LINEAR	Physical measures	UK Biobank Assessment Centre > Physical measures > Anthropometry > Impedance measures
41248#6000	Destinations on discharge from hospital (recoded): Transfer within NHS provider	32427	0.0232029	2.92454e-05	0.000874647		0.0845036	0.0202235	0.0232029	2.92454e-05	0.000874647		0.0451906	0.0196108	0.0127981	0.0211809	0.262008		0.0711428	0.0207615	0.0190294	0.000609748	0.0149031		32217/210(32427)	CAT-MUL	LOGISTIC-BINARY	Hospital Inpatient - Administration	Health-related outcomes > Hospital inpatient > Summary Administration
1873	Number of full brothers	32238	0.0232236	3.03554e-05	0.00090403		-0.0123974	0.00272787	-0.0232236	3.03554e-05	0.00090403		-0.00524166	0.00280049	-0.00975611	0.0798197	0.48191		-0.0097689	0.00293601	-0.0174172	0.00176227	0.0348959		32238	INTEGER	ORDERED-LOGISTIC	Family history and early life factors	UK Biobank Assessment Centre > Touchscreen > Family history
90136	Fraction acceleration <= 325 milli-gravities	14715	0.0342817	3.17242e-05	0.000940842		0.00969103	0.00232864	0.0342817	3.17242e-05	0.000940842		0.0060369	0.00232662	0.0213853	0.00947079	0.169947		0.0087422	0.00243413	0.0295916	0.000329477	0.00898206		14715	CONTINUOUS	LINEAR	Physical activity	Additional exposures > Physical activity measurement > Acceleration intensity distribution
90139	Fraction acceleration <= 400 milli-gravities	14715	0.0341775	3.35307e-05	0.000990273		0.0185838	0.00417022	0.0341775	3.35307e-05	0.000990273		0.0107565	0.00425719	0.0197974	0.0163127	0.22987		0.0161172	0.00445705	0.0283467	0.000582232	0.0143793		14715	CONTINUOUS	ORDERED-LOGISTIC	Physical activity	Additional exposures > Physical activity measurement > Acceleration intensity distribution
6160#5	Leisure/social activities: Other group activity	32596	0.0229559	3.39065e-05	0.000997217		-0.0158875	0.00383258	-0.0229559	3.39065e-05	0.000997217		-0.00948112	0.00384227	-0.0136671	0.0135998	0.210232		-0.0141296	0.00401545	-0.0194876	0.000433311	0.0113332		24807/7789(32596)	CAT-MUL	LOGISTIC-BINARY	Mental health	UK Biobank Assessment Centre > Touchscreen > Psychosocial factors > Social support
22680	Mean carotid IMT (intima-medial thickness) at 240 degrees	30812	0.0244832	1.71755e-05	0.000997866		-0.00306062	0.00153139	-0.0113854	0.045654	0.276377		-0.0066552	0.00154798	-0.0244832	1.71755e-05	0.000997866		-0.00568941	0.0016125	-0.0200957	0.000418608	0.0110301		30812	CONTINUOUS	LINEAR	Physical measures	UK Biobank Assessment Centre > Physical measures > Carotid ultrasound
20111#1	Illnesses of siblings: Heart disease	26623	0.0253873	3.42018e-05	0.00100175		0.0276731	0.00667895	0.0253873	3.42018e-05	0.00100175		0.00801771	0.00664675	0.00739326	0.227697	0.711841		0.020006	0.00694472	0.0176541	0.0039656	0.0635932		24519/2104(26623)	CAT-MUL	LOGISTIC-BINARY	Family history and early life factors	UK Biobank Assessment Centre > Touchscreen > Family history
12340	QRS duration	28259	0.0246175	3.482e-05	0.00101149		-0.00657428	0.00158803	-0.0246175	3.482e-05	0.00101149		-0.00443145	0.00160526	-0.0164197	0.00577152	0.127929		-0.00635665	0.00167146	-0.0226161	0.000143129	0.00458026		28259	INTEGER	LINEAR	Physical measures	UK Biobank Assessment Centre > Physical measures > ECG at rest, 12-lead
41210#U051	Operative procedures - secondary OPCS4: U05.1 Computed tomography of head	32633	0.0232734	2.60792e-05	0.00101169		0.0710981	0.0171807	0.0229037	3.49696e-05	0.00101169		0.0603497	0.0171826	0.0194419	0.00044365	0.0170902		0.075286	0.0179036	0.0232734	2.60792e-05	0.00107471		32356/277(32633)	CAT-MUL	LOGISTIC-BINARY	Operations	Health-related outcomes > Hospital inpatient > Summary Operations
1835	Mother still alive	32221	0.0229862	3.67471e-05	0.00105879		-0.0150548	0.00364796	-0.0229862	3.67471e-05	0.00105879		-0.0055841	0.00369978	-0.00840855	0.131207	0.583071		-0.0115768	0.00384359	-0.0167783	0.00259466	0.0463252		17115/15106(32221)	CAT-SIN	LOGISTIC-BINARY	Family history and early life factors	UK Biobank Assessment Centre > Touchscreen > Family history
41272#U212	Operative procedures - OPCS4: U21.2 Computed tomography NEC	32633	0.0232417	2.67476e-05	0.00108708		0.0328004	0.00804712	0.0225594	4.57803e-05	0.00127251		0.028447	0.00806546	0.019522	0.000420093	0.0165423		0.0353315	0.00841352	0.0232417	2.67476e-05	0.00108708		31294/1339(32633)	CAT-MUL	LOGISTIC-BINARY	Operations	Health-related outcomes > Hospital inpatient > Summary Operations
90137	Fraction acceleration <= 350 milli-gravities	14715	0.0338646	3.95594e-05	0.00113063		0.00956379	0.00232642	0.0338646	3.95594e-05	0.00113063		0.00508218	0.00232453	0.0180213	0.0287943	0.311594		0.00809042	0.00243193	0.0274127	0.00087996	0.020185		14715	CONTINUOUS	LINEAR	Physical activity	Additional exposures > Physical activity measurement > Acceleration intensity distribution
20491	Someone to take to doctor when needed as a child	22679	0.02726	4.01563e-05	0.00113851		-0.0228864	0.00487755	-0.02726	4.01563e-05	0.00113851		-0.00939482	0.00510242	-0.011191	0.0919213	0.516686		-0.0174311	0.00531096	-0.0198621	0.0027752	0.0488105		22679	CAT-SIN	ORDERED-LOGISTIC	Mental health	Online follow-up > Mental health > Traumatic events
1727	Ease of skin tanning	31979	0.0229364	4.08562e-05	0.00115374		-0.0121313	0.00271167	-0.0229364	4.08562e-05	0.00115374		-0.00729432	0.00278287	-0.0136876	0.0143706	0.21648		-0.0113508	0.00292051	-0.0204083	0.000262038	0.00735238		31979	CAT-SIN	ORDERED-LOGISTIC	Lifestyle and environment	UK Biobank Assessment Centre > Touchscreen > Lifestyle and environment > Sun exposure
41246#1160	Treatment speciality of consultant (recoded): Cardiology	31626	0.0229618	4.41881e-05	0.00124288		0.0229772	0.00562593	0.0229618	4.41881e-05	0.00124288		0.0118041	0.00560769	0.0118368	0.0352817	0.336443		0.0186099	0.00586476	0.017842	0.00150677	0.0310465		28704/2922(31626)	CAT-MUL	LOGISTIC-BINARY	Hospital Inpatient - Administration	Health-related outcomes > Hospital inpatient > Summary Administration
20003#1141152998	Treatment/medication code: irbesartan	32633	0.0225654	4.55681e-05	0.00127251		0.0861681	0.0211361	0.0225654	4.55681e-05	0.00127251		0.0220699	0.0210426	0.00580609	0.294255	0.763075		0.055909	0.0219623	0.0140923	0.0108999	0.129628		32451/182(32633)	CAT-MUL	LOGISTIC-BINARY	Medications	UK Biobank Assessment Centre > Verbal interview > Medications
20003#1140921600	Treatment/medication code: citalopram	32633	0.0225643	4.56076e-05	0.00127251		0.0563603	0.0138244	0.0225643	4.56076e-05	0.00127251		0.0188004	0.0141243	0.00736856	0.183157	0.657324		0.0411882	0.0145994	0.0156165	0.00478259	0.0735336		32187/446(32633)	CAT-MUL	LOGISTIC-BINARY	Medications	UK Biobank Assessment Centre > Verbal interview > Medications
20169-4	FI3 : word interpolation	17473	0.0307314	4.82523e-05	0.00133599		-999	-999	-0.0307314	4.82523e-05	0.00133599		-999	-999	-0.0217466	0.00403904	0.100452		-999	-999	-0.0278341	0.0002328	0.00680292		15060/17473	CAT-SIN	MULTINOMIAL-LOGISTIC	Cognitive function	Online follow-up > Cognitive function online > Fluid intelligence / reasoning
2664-5	Reason for reducing amount of alcohol drunk	11216	0.0390327	3.52544e-05	0.00136548		-999	-999	-0.0328283	0.000504677	0.0099642		-999	-999	-0.0379735	5.71814e-05	0.00309391		-999	-999	-0.0390327	3.52544e-05	0.00136548		6431/11216	CAT-SIN	MULTINOMIAL-LOGISTIC	Lifestyle and environment	UK Biobank Assessment Centre > Touchscreen > Lifestyle and environment > Alcohol
100800	Muesli intake	4967	0.0574069	5.08397e-05	0.00140215		-0.0428825	0.0100336	-0.0574069	5.08397e-05	0.00140215		-0.0233898	0.0103153	-0.0307217	0.0303298	0.314422		-0.0383997	0.0107607	-0.0486958	0.000591857	0.0145159		4967	CAT-SIN	ORDERED-LOGISTIC	Diet by 24-hour recall	Online follow-up > Diet by 24-hour recall > Cereal yesterday
26417	Living environment score (England)	29833	0.0233669	5.41499e-05	0.00148191		0.00636813	0.00157729	0.0233669	5.41499e-05	0.00148191		0.00423264	0.00158765	0.0154333	0.00767805	0.152871		0.00606375	0.00165635	0.0211896	0.000251614	0.00713376		29833	CONTINUOUS	LINEAR	Sociodemographics	Population characteristics > Baseline characteristics > Indices of Multiple Deprivation
21044	Average number of times bowels opened per day	25473	0.0252609	5.51088e-05	0.0014969		0.0154339	0.00352073	0.0252609	5.51088e-05	0.0014969		0.0123621	0.00362437	0.0199799	0.00142591	0.0474501		0.0159245	0.00378869	0.0247282	7.8894e-05	0.00274118		25473	INTEGER	ORDERED-LOGISTIC	Digestive health	Online follow-up > Digestive health
20003#1140888560	Treatment/medication code: perindopril	32633	0.0223194	5.512e-05	0.0014969		0.0650343	0.0161276	0.0223194	5.512e-05	0.0014969		0.0413125	0.0159608	0.0143279	0.00964051	0.171688		0.0574146	0.0167118	0.0190166	0.000590848	0.0145159		32318/315(32633)	CAT-MUL	LOGISTIC-BINARY	Medications	UK Biobank Assessment Centre > Verbal interview > Medications
90144	Fraction acceleration <= 600 milli-gravities	14715	0.0331673	5.68988e-05	0.00153931		0.0185931	0.00429104	0.0331673	5.68988e-05	0.00153931		0.0104072	0.00439348	0.0185107	0.0247242	0.283568		0.0160888	0.00459478	0.0273929	0.000887595	0.0202102		14715	CONTINUOUS	ORDERED-LOGISTIC	Physical activity	Additional exposures > Physical activity measurement > Acceleration intensity distribution
90141	Fraction acceleration <= 450 milli-gravities	14715	0.0331435	5.76042e-05	0.0015484		0.0188271	0.00436817	0.0331435	5.76042e-05	0.0015484		0.0100502	0.0044625	0.0176783	0.0319802	0.324285		0.0159955	0.00466859	0.0269113	0.00109291	0.0241325		14715	CONTINUOUS	ORDERED-LOGISTIC	Physical activity	Additional exposures > Physical activity measurement > Acceleration intensity distribution
2060	Frequency of unenthusiasm / disinterest in last 2 weeks	32025	0.0224707	5.76716e-05	0.0015484		0.0172988	0.00115904	0.0224707	5.76716e-05	0.0015484		0.0129369	0.00148549	0.0165556	0.00304629	0.0811733		0.0168923	0.00156449	0.0207699	0.000201155	0.00606718		32025	CAT-SIN	ORDERED-LOGISTIC	Mental health	UK Biobank Assessment Centre > Touchscreen > Psychosocial factors > Mental health
1210	Snoring	30835	0.0228196	6.12321e-05	0.00163779		-0.0140524	0.00350619	-0.0228196	6.12321e-05	0.00163779		-0.00129469	0.00352541	-0.00209152	0.713427	0.934073		-0.00811713	0.00368048	-0.0125594	0.027417	0.231623		11237/19598(30835)	CAT-SIN	LOGISTIC-BINARY	Lifestyle and environment	UK Biobank Assessment Centre > Touchscreen > Lifestyle and environment > Sleep
41200#X702	Operative procedures - main OPCS4: X70.2 Procurement of drugs for chemotherapy for neoplasm for regimens in Band 2	32633	0.0220631	6.70639e-05	0.00177369		0.0956696	0.0239984	0.0220631	6.70639e-05	0.00177369		0.041286	0.0246731	0.00926235	0.0942824	0.519653		0.0765742	0.0253504	0.0167191	0.00252301	0.0458352		32488/145(32633)	CAT-MUL	LOGISTIC-BINARY	Operations	Health-related outcomes > Hospital inpatient > Summary Operations
20248	Total errors traversing alphanumeric path (trail #2)	5762	0.0534579	4.84498e-05	0.00180743		0.0284261	0.00672003	0.0517127	8.49551e-05	0.00215829		0.0258192	0.00685851	0.047228	0.000332772	0.0137935		0.0307452	0.00720624	0.0534579	4.84498e-05	0.00180743		5762	INTEGER	ORDERED-LOGISTIC	Cognitive function	Online follow-up > Cognitive function online > Trail making
41210#Z943	Operative procedures - secondary OPCS4: Z94.3 Left sided operation	32633	0.0220044	7.01308e-05	0.00184106		0.0139698	0.00351378	0.0220044	7.01308e-05	0.00184106		0.0101894	0.00353016	0.0159771	0.00389581	0.0982688		0.0137226	0.00368369	0.0206186	0.000195053	0.00590826		22668/9965(32633)	CAT-MUL	LOGISTIC-BINARY	Operations	Health-related outcomes > Hospital inpatient > Summary Operations
41272#Z943	Operative procedures - OPCS4: Z94.3 Left sided operation	32633	0.0220044	7.01308e-05	0.00184106		0.0139698	0.00351378	0.0220044	7.01308e-05	0.00184106		0.0101894	0.00353016	0.0159771	0.00389581	0.0982688		0.0137226	0.00368369	0.0206186	0.000195053	0.00590826		22668/9965(32633)	CAT-MUL	LOGISTIC-BINARY	Operations	Health-related outcomes > Hospital inpatient > Summary Operations
1438	Bread intake	32015	0.0226454	5.06092e-05	0.00186218		-0.00566289	0.00153627	-0.0205959	0.000227951	0.00504911		-0.00553162	0.00154994	-0.0199415	0.00035878	0.0143674		-0.00654851	0.00161564	-0.0226454	5.06092e-05	0.00186218		32015	INTEGER	LINEAR	Lifestyle and environment	UK Biobank Assessment Centre > Touchscreen > Lifestyle and environment > Diet
41210#T858	Operative procedures - secondary OPCS4: T85.8 Other specified block dissection of lymph nodes	32633	0.0224276	5.07056e-05	0.00186218		0.242614	0.063039	0.0213175	0.000117312	0.00287719		0.203545	0.059536	0.0189188	0.000630548	0.0233996		0.253208	0.0625436	0.0224276	5.07056e-05	0.00186218		32612/21(32633)	CAT-MUL	LOGISTIC-BINARY	Operations	Health-related outcomes > Hospital inpatient > Summary Operations
4233	Mean signal-to-noise ratio (SNR), (left)	10783	0.038185	7.25702e-05	0.00189807		0.0109361	0.00275553	0.038185	7.25702e-05	0.00189807		0.00291178	0.00279932	0.0100181	0.298227	0.765924		0.00779086	0.00291144	0.0257615	0.00745641	0.0999074		10783	CONTINUOUS	LINEAR	Physical measures	UK Biobank Assessment Centre > Physical measures > Hearing test
41251#1000	Sources of admission to hospital (recoded): Usual Place of residence	32625	0.0218929	7.64667e-05	0.00199263		0.0172074	0.00435073	0.0218929	7.64667e-05	0.00199263		0.011472	0.00441368	0.0143896	0.00934155	0.16904		0.0163391	0.00459532	0.0196826	0.000376931	0.0100063		5368/27257(32625)	CAT-MUL	LOGISTIC-BINARY	Hospital Inpatient - Administration	Health-related outcomes > Hospital inpatient > Summary Administration
100022	Alcohol	4977	0.0559376	7.76071e-05	0.00201494		0.0308264	0.00715592	0.0559376	7.76071e-05	0.00201494		0.0203695	0.00751249	0.0360625	0.0109192	0.185601		0.0287326	0.0077644	0.0491538	0.000518145	0.0131165		4977	CONTINUOUS	ORDERED-LOGISTIC	Diet by 24-hour recall	Online follow-up > Diet by 24-hour recall > Estimated nutrients yesterday
20111#100	Illnesses of siblings	26744	0.0241495	7.8048e-05	0.00201899		-0.0158584	0.00401461	-0.0241495	7.8048e-05	0.00201899		-0.00691015	0.00403371	-0.0104756	0.0866817	0.499106		-0.0129407	0.00420608	-0.0188115	0.00209241	0.0395493		7569/19175(26744)	CAT-MUL	LOGISTIC-BINARY	Family history and early life factors	UK Biobank Assessment Centre > Touchscreen > Family history
23110	Impedance of arm (left)	32243	0.0219554	8.03951e-05	0.00206743		-0.00435258	0.00110371	-0.0219554	8.03951e-05	0.00206743		-0.000273908	0.00111333	-0.00137021	0.805658	0.959275		-0.00228953	0.00116083	-0.0109837	0.0485718	0.314984		32243	CONTINUOUS	LINEAR	Physical measures	UK Biobank Assessment Centre > Physical measures > Anthropometry > Impedance measures
670-1	Type of accommodation lived in	32595	0.0218304	8.07708e-05	0.00206743		-999	-999	-0.0218304	8.07708e-05	0.00206743		-999	-999	-0.0119216	0.0313644	0.319532		-999	-999	-0.0182467	0.000985203	0.0219595		30774/32595	CAT-SIN	MULTINOMIAL-LOGISTIC	Sociodemographics	UK Biobank Assessment Centre > Touchscreen > Sociodemographics > Household
41250#3000	Methods of discharge from hospital (recoded): Patient death	32552	0.0218444	8.07956e-05	0.00206743		0.108845	0.0276161	0.0218444	8.07956e-05	0.00206743		0.0492987	0.0272604	0.0100233	0.0705343	0.458247		0.0876749	0.0285713	0.0170086	0.0021472	0.0402041		32446/106(32552)	CAT-MUL	LOGISTIC-BINARY	Hospital Inpatient - Administration	Health-related outcomes > Hospital inpatient > Summary Administration
90140	Fraction acceleration <= 425 milli-gravities	14715	0.0323988	8.42598e-05	0.00214832		0.017838	0.00422203	0.0323988	8.42598e-05	0.00214832		0.0093099	0.00431673	0.0168812	0.0405669	0.360776		0.0147924	0.00451577	0.0256666	0.00184371	0.0361001		14715	CONTINUOUS	ORDERED-LOGISTIC	Physical activity	Additional exposures > Physical activity measurement > Acceleration intensity distribution
41253#28	Inpatient record format: SMR01B-V3	32633	0.0217239	8.66788e-05	0.00219421		0.0339307	0.00864564	0.0217239	8.66788e-05	0.00219421		0.0145411	0.00855238	0.00941321	0.0890404	0.506922		0.0274476	0.00897651	0.016927	0.00222722	0.0415434		31291/1342(32633)	CAT-MUL	LOGISTIC-BINARY	Hospital Inpatient - Administration	Health-related outcomes > Hospital inpatient > Summary Administration
41200#U212	Operative procedures - main OPCS4: U21.2 Computed tomography NEC	32633	0.0221498	6.27724e-05	0.00224713		0.0339161	0.00951757	0.0197244	0.000365635	0.00753378		0.0348956	0.00953751	0.0202513	0.00025325	0.0110805		0.0398183	0.0099498	0.0221498	6.27724e-05	0.00224713		31689/944(32633)	CAT-MUL	LOGISTIC-BINARY	Operations	Health-related outcomes > Hospital inpatient > Summary Operations
2316	Wheeze or whistling in the chest in last year	32236	0.0217758	9.20965e-05	0.00230704		0.0170829	0.00436858	0.0217758	9.20965e-05	0.00230704		0.00587912	0.00440848	0.00742792	0.182324	0.656542		0.0127585	0.00459429	0.0154663	0.00548432	0.0816657		26973/5263(32236)	CAT-SIN	LOGISTIC-BINARY	Medical history and conditions	UK Biobank Assessment Centre > Touchscreen > Health and medical history > Breathing
41249#5001	Methods of admission to hospital (recoded): Transfer: Planned	32591	0.0216567	9.21123e-05	0.00230704		0.0725467	0.0185548	0.0216567	9.21123e-05	0.00230704		0.0326826	0.018121	0.0099916	0.0712601	0.46094		0.0576238	0.0191153	0.0166989	0.00257004	0.0461177		32341/250(32591)	CAT-MUL	LOGISTIC-BINARY	Hospital Inpatient - Administration	Health-related outcomes > Hospital inpatient > Summary Administration
21063	Ever been offered/sought treatment for depression	25557	0.0244253	9.39205e-05	0.00233675		0.0168415	0.0043121	0.0244253	9.39205e-05	0.00233675		0.00458165	0.00438877	0.00653054	0.29649	0.764688		0.0117062	0.00455807	0.0160642	0.0102188	0.124666		19463/6094(25557)	CAT-SIN	LOGISTIC-BINARY	Digestive health	Online follow-up > Digestive health
6150#2	Vascular/heart problems diagnosed by doctor: Angina	32602	0.0216265	9.39578e-05	0.00233675		0.0497846	0.0127476	0.0216265	9.39578e-05	0.00233675		0.00474993	0.012484	0.0021074	0.703573	0.931944		0.0279193	0.013148	0.0117608	0.0337017	0.258584		32079/523(32602)	CAT-MUL	LOGISTIC-BINARY	Medical history and conditions	UK Biobank Assessment Centre > Touchscreen > Health and medical history > Medical conditions
5986	ECG, phase time	5222	0.0537329	0.000101158	0.00250701		-0.0136999	0.00352192	-0.0537329	0.000101158	0.00250701		-0.0057578	0.00359767	-0.0221473	0.109483	0.546487		-0.010857	0.00373386	-0.0402039	0.00364837	0.0595844		5222	INTEGER	LINEAR	Physical measures	UK Biobank Assessment Centre > Physical measures > ECG during exercise
90093	Fraction acceleration <= 2 milli-gravities	14715	0.0335426	4.68283e-05	0.00255322		-0.00575441	0.00237968	-0.0199311	0.0156033	0.141972		-0.00967418	0.0023759	-0.0335426	4.68283e-05	0.00255322		-0.0093135	0.00248642	-0.0308607	0.000180325	0.00558142		14715	CONTINUOUS	LINEAR	Physical activity	Additional exposures > Physical activity measurement > Acceleration intensity distribution
26414	Education score (England)	29833	0.0223123	0.000115888	0.0028616		0.00634096	0.00164486	0.0223123	0.000115888	0.0028616		0.00294511	0.00165572	0.0102981	0.0752801	0.468583		0.00524308	0.00172738	0.0175702	0.00240428	0.0441491		29833	CONTINUOUS	LINEAR	Sociodemographics	Population characteristics > Baseline characteristics > Indices of Multiple Deprivation
20127	Neuroticism score	27677	0.0231598	0.000116273	0.0028616		0.0117406	0.00281078	0.0231598	0.000116273	0.0028616		0.00256965	0.00287159	0.00505091	0.400756	0.829265		0.00783754	0.00301632	0.0147382	0.014203	0.151926		27677	INTEGER	ORDERED-LOGISTIC	Mental health	UK Biobank Assessment Centre > Touchscreen > Psychosocial factors > Mental health
41253#70	Inpatient record format: UK HES Inpatients (2017 format)	32633	0.0213072	0.000118205	0.0028891		0.0130453	0.00338866	0.0213072	0.000118205	0.0028891		0.00799717	0.00341158	0.0129761	0.019068	0.248445		0.011643	0.00355817	0.018112	0.0010668	0.0237037		21431/11202(32633)	CAT-MUL	LOGISTIC-BINARY	Hospital Inpatient - Administration	Health-related outcomes > Hospital inpatient > Summary Administration
130	Place of birth in UK - east co-ordinate	31854	0.021554	0.000119248	0.00289611		-0.00609799	0.00158472	-0.021554	0.000119248	0.00289611		-0.00224531	0.00159771	-0.00787413	0.159917	0.633176		-0.00451837	0.00166601	-0.0151941	0.00668749	0.0927611		31854	INTEGER	LINEAR	Family history and early life factors	UK Biobank Assessment Centre > Verbal interview > Early life factors
6149#6	Mouth/teeth dental problems: Dentures	32472	0.0213473	0.000119309	0.00289611		0.0212627	0.00552654	0.0213473	0.000119309	0.00289611		0.0118481	0.00545432	0.0120547	0.0298293	0.313663		0.0183575	0.00572829	0.0177827	0.00135132	0.0288498		29288/3184(32472)	CAT-MUL	LOGISTIC-BINARY	Medical history and conditions	UK Biobank Assessment Centre > Touchscreen > Health and medical history > Mouth
41249#3001	Methods of admission to hospital (recoded): Maternity admission: Post-partum	32597	0.0212903	0.000120726	0.00292049		-0.0407371	0.0105976	-0.0212903	0.000120726	0.00292049		-0.0230509	0.0109237	-0.0116896	0.034807	0.336443		-0.0372875	0.0114361	-0.0180601	0.00110972	0.0244277		31425/1172(32597)	CAT-MUL	LOGISTIC-BINARY	Hospital Inpatient - Administration	Health-related outcomes > Hospital inpatient > Summary Administration
90138	Fraction acceleration <= 375 milli-gravities	14715	0.0316015	0.000125522	0.0030262		0.0170499	0.00411931	0.0316015	0.000125522	0.0030262		0.0104265	0.00421804	0.0192847	0.0193037	0.250594		0.0150738	0.00441125	0.0266886	0.00120198	0.0259746		14715	CONTINUOUS	ORDERED-LOGISTIC	Physical activity	Additional exposures > Physical activity measurement > Acceleration intensity distribution
6150#3	Vascular/heart problems diagnosed by doctor: Stroke	32602	0.0212278	0.000126257	0.00303359		0.0745093	0.0194373	0.0212278	0.000126257	0.00303359		0.0571383	0.0190776	0.0165863	0.00274309	0.0759493		0.0735077	0.0200747	0.0202776	0.000250276	0.00712433		32381/221(32602)	CAT-MUL	LOGISTIC-BINARY	Medical history and conditions	UK Biobank Assessment Centre > Touchscreen > Health and medical history > Medical conditions
777	Frequency of travelling from home to job workplace	22299	0.0256274	0.000129197	0.00309375		0.0152463	0.0036972	0.0256274	0.000129197	0.00309375		0.00927154	0.00382495	0.0152929	0.0223818	0.271721		0.0140132	0.00398899	0.0222129	0.000907654	0.0204887		22299	INTEGER	ORDERED-LOGISTIC	Sociodemographics	UK Biobank Assessment Centre > Touchscreen > Sociodemographics > Employment
22679	Minimum carotid IMT (intima-medial thickness) at 240 degrees	30812	0.0229051	5.78207e-05	0.00310479		-0.00413527	0.0015647	-0.0150545	0.00822258	0.0904995		-0.00636183	0.00158178	-0.0229051	5.78207e-05	0.00310479		-0.00601398	0.00164763	-0.0207888	0.000262437	0.00735238		30812	CONTINUOUS	LINEAR	Physical measures	UK Biobank Assessment Centre > Physical measures > Carotid ultrasound
20003#1140867490	Treatment/medication code: lithium product	32633	0.0215796	9.65704e-05	0.0032812		0.215012	0.0565244	0.0210596	0.000141764	0.00337189		0.18188	0.0564263	0.0178385	0.00126912	0.0426326		0.227677	0.0584111	0.0215796	9.65704e-05	0.0032812		32609/24(32633)	CAT-MUL	LOGISTIC-BINARY	Medications	UK Biobank Assessment Centre > Verbal interview > Medications
41245#1420	Main speciality of consultant (recoded): Infectious diseases	32536	0.0221527	6.4229e-05	0.00334746		0.031754	0.0182475	0.00964768	0.081815	0.393423		0.072488	0.0181372	0.0221527	6.4229e-05	0.00334746		0.0602744	0.0189837	0.0176007	0.00149756	0.0309467		32287/249(32536)	CAT-MUL	LOGISTIC-BINARY	Hospital Inpatient - Administration	Health-related outcomes > Hospital inpatient > Summary Administration
1990	Tense / 'highly strung'	31934	0.0212696	0.000143741	0.00339802		0.0175852	0.00462584	0.0212696	0.000143741	0.00339802		0.0131351	0.00467298	0.0157285	0.00493956	0.116487		0.0173249	0.00486623	0.0199202	0.000370346	0.00986846		27305/4629(31934)	CAT-SIN	LOGISTIC-BINARY	Mental health	UK Biobank Assessment Centre > Touchscreen > Psychosocial factors > Mental health
6146#2	Attendance/disability/mobility allowance: Disability living allowance	32544	0.0210687	0.000143821	0.00339802		0.0603678	0.0158806	0.0210687	0.000143821	0.00339802		0.0363965	0.0159496	0.0126491	0.0224891	0.271721		0.0533168	0.0165932	0.0178097	0.00131235	0.0281024		32201/343(32544)	CAT-MUL	LOGISTIC-BINARY	Sociodemographics	UK Biobank Assessment Centre > Touchscreen > Sociodemographics > Other sociodemographic factors
20009	Interpolated Age of participant when non-cancer illness first diagnosed	22262	0.0254195	0.000148385	0.00348524		0.00629604	0.00165938	0.0254195	0.000148385	0.00348524		0.00396013	0.00167509	0.0158433	0.0180751	0.241277		0.00566327	0.0017436	0.0217632	0.00116304	0.025365		22262	CONTINUOUS	LINEAR	Medical history and conditions	UK Biobank Assessment Centre > Verbal interview > Medical conditions
90134	Fraction acceleration <= 275 milli-gravities	14715	0.0312597	0.000148497	0.00348524		0.00885266	0.00233318	0.0312597	0.000148497	0.00348524		0.00620847	0.0023309	0.0219524	0.0077355	0.153583		0.00840722	0.00243873	0.0284056	0.000567031	0.0141022		14715	CONTINUOUS	LINEAR	Physical activity	Additional exposures > Physical activity measurement > Acceleration intensity distribution
2764	Age at last live birth	11372	0.0354713	0.000153899	0.00360012		-0.0103518	0.00273454	-0.0354713	0.000153899	0.00360012		-0.00208563	0.00275325	-0.00710446	0.448709	0.846028		-0.00700773	0.00287372	-0.0228622	0.0147508	0.155585		11372	INTEGER	LINEAR	Maternity and sex-specific factors	UK Biobank Assessment Centre > Touchscreen > Sex-specific factors > Female-specific factors
23113	Leg fat-free mass (right)	32243	0.0220632	7.41406e-05	0.00380133		-0.000228032	0.000981789	-0.00129355	0.81633	0.958819		-0.00392281	0.00098987	-0.0220632	7.41406e-05	0.00380133		-0.00282485	0.00103229	-0.015238	0.00621116	0.0885905		32243	CONTINUOUS	LINEAR	Physical measures	UK Biobank Assessment Centre > Physical measures > Anthropometry > Impedance measures
23114	Leg predicted mass (right)	32243	0.022056	7.45464e-05	0.00380133		-0.000165522	0.000976175	-0.000944357	0.865351	0.971093		-0.0038991	0.000984209	-0.022056	7.45464e-05	0.00380133		-0.00277511	0.00102638	-0.0150558	0.00685723	0.0943768		32243	CONTINUOUS	LINEAR	Physical measures	UK Biobank Assessment Centre > Physical measures > Anthropometry > Impedance measures
41272#T858	Operative procedures - OPCS4: T85.8 Other specified block dissection of lymph nodes	32633	0.0208511	0.000164977	0.00384657		0.226738	0.0602257	0.0208511	0.000164977	0.00384657		0.169046	0.0573728	0.0163009	0.00322964	0.0844713		0.225395	0.0601765	0.0207376	0.000179061	0.00556661		32610/23(32633)	CAT-MUL	LOGISTIC-BINARY	Operations	Health-related outcomes > Hospital inpatient > Summary Operations
41200#X501	Operative procedures - main OPCS4: X50.1 Direct current cardioversion	32633	0.0208414	0.000166134	0.00386085		0.0688839	0.018295	0.0208414	0.000166134	0.00386085		0.0488388	0.0180501	0.0149777	0.00681239	0.14065		0.0646868	0.018936	0.0189094	0.0006345	0.0154018		32395/238(32633)	CAT-MUL	LOGISTIC-BINARY	Operations	Health-related outcomes > Hospital inpatient > Summary Operations
20500	Ever suffered mental distress preventing usual activities	22515	0.0250743	0.000167612	0.00386982		0.0157248	0.00417852	0.0250743	0.000167612	0.00386982		0.00950343	0.00422266	0.0149985	0.024406	0.281284		0.0142522	0.00439683	0.0215995	0.00118851	0.025841		14980/7535(22515)	CAT-SIN	LOGISTIC-BINARY	Mental health	Online follow-up > Mental health > Mental distress
20003#1140888266	Treatment/medication code: warfarin	32633	0.021301	0.00011875	0.00391011		0.0876895	0.0253803	0.0191267	0.000548887	0.0107177		0.0844359	0.0246958	0.0189252	0.000627903	0.0233996		0.100535	0.026126	0.021301	0.00011875	0.00391011		32507/126(32633)	CAT-MUL	LOGISTIC-BINARY	Medications	UK Biobank Assessment Centre > Verbal interview > Medications
90133	Fraction acceleration <= 250 milli-gravities	14715	0.0309361	0.000173858	0.00400098		0.00876003	0.00233295	0.0309361	0.000173858	0.00400098		0.00630755	0.00233064	0.022305	0.00680579	0.14065		0.00842189	0.00243846	0.0284582	0.000553778	0.0138699		14715	CONTINUOUS	LINEAR	Physical activity	Additional exposures > Physical activity measurement > Acceleration intensity distribution
2463	Fractured/broken bones in last 5 years	32492	0.0208111	0.000175424	0.00402114		0.022332	0.00595221	0.0208111	0.000175424	0.00402114		0.00738316	0.00600353	0.0068228	0.218758	0.700874		0.0166286	0.00625109	0.0147568	0.00780961	0.10172		29928/2564(32492)	CAT-SIN	LOGISTIC-BINARY	Medical history and conditions	UK Biobank Assessment Centre > Touchscreen > Health and medical history > Medical conditions
20544#11	Mental health problems ever diagnosed by a professional: Depression	22687	0.0248993	0.000175868	0.00402114		0.0180402	0.00480918	0.0248993	0.000175868	0.00402114		0.00673498	0.00486853	0.00918481	0.166532	0.63929		0.0134576	0.0050636	0.0176438	0.00786436	0.10172		17961/4726(22687)	CAT-MUL	LOGISTIC-BINARY	Mental health	Online follow-up > Mental health > Mental distress
5201	logMAR, final (right)	7440	0.0455723	8.33978e-05	0.00413373		0.00875807	0.00329374	0.0308132	0.00784398	0.0872812		0.0131808	0.0033488	0.0455723	8.33978e-05	0.00413373		0.0124738	0.00347991	0.0415141	0.000339116	0.00920941		7440	CONTINUOUS	LINEAR	Physical measures	UK Biobank Assessment Centre > Physical measures > Eye measures > Visual acuity
41272#X702	Operative procedures - OPCS4: X70.2 Procurement of drugs for chemotherapy for neoplasm for regimens in Band 2	32633	0.0206905	0.000185241	0.00422183		0.0839243	0.022451	0.0206905	0.000185241	0.00422183		0.0434904	0.0229479	0.010491	0.0580646	0.426489		0.071732	0.0236487	0.01679	0.00241832	0.0442921		32467/166(32633)	CAT-MUL	LOGISTIC-BINARY	Operations	Health-related outcomes > Hospital inpatient > Summary Operations
41246#1910	Treatment speciality of consultant (recoded): Obstetrics	31579	0.0209632	0.000194565	0.00442013		-0.040464	0.0108615	-0.0209632	0.000194565	0.00442013		-0.019607	0.0112074	-0.00984617	0.0801629	0.483084		-0.0354524	0.0117087	-0.0170393	0.00245926	0.044926		30529/1050(31579)	CAT-MUL	LOGISTIC-BINARY	Hospital Inpatient - Administration	Health-related outcomes > Hospital inpatient > Summary Administration
2296	Falls in the last year	32615	0.0206091	0.000197186	0.00446536		0.0164651	0.00386647	0.0206091	0.000197186	0.00446536		0.00486974	0.00403382	0.00619855	0.26296	0.742279		0.0113488	0.00421808	0.0135922	0.0140941	0.151235		32615	CAT-SIN	ORDERED-LOGISTIC	Medical history and conditions	UK Biobank Assessment Centre > Touchscreen > Health and medical history > General health
20019	Speech-reception-threshold (SRT) estimate (left)	10651	0.0360375	0.000198221	0.00446894		0.0102586	0.00275609	0.0360375	0.000198221	0.00446894		0.00430275	0.00280017	0.0148893	0.124378	0.574325		0.00817139	0.00291245	0.0271758	0.00502522	0.0765995		10651	CONTINUOUS	LINEAR	Physical measures	UK Biobank Assessment Centre > Physical measures > Hearing test
94	Diastolic blood pressure, manual reading	2917	0.0687521	0.000198606	0.00446894		0.0191136	0.00513256	0.0687521	0.000198606	0.00446894		0.0119026	0.00526579	0.0418244	0.0238145	0.277405		0.0178169	0.00544988	0.0604054	0.00108578	0.0240501		2917	INTEGER	LINEAR	Physical measures	UK Biobank Assessment Centre > Physical measures > Blood pressure
20003#1140910766	Treatment/medication code: nicorandil	32633	0.0205382	0.000206587	0.00463383		0.167234	0.0450861	0.0205382	0.000206587	0.00463383		0.05183	0.04447	0.00645155	0.243843	0.725125		0.117435	0.0464211	0.0140063	0.011395	0.132407		32592/41(32633)	CAT-MUL	LOGISTIC-BINARY	Medications	UK Biobank Assessment Centre > Verbal interview > Medications
90132	Fraction acceleration <= 225 milli-gravities	14715	0.0304609	0.000218559	0.00488689		0.00862063	0.00233169	0.0304609	0.000218559	0.00488689		0.00622694	0.00232936	0.0220322	0.00751548	0.150056		0.00827228	0.00243714	0.0279684	0.000689273	0.0165518		14715	CONTINUOUS	LINEAR	Physical activity	Additional exposures > Physical activity measurement > Acceleration intensity distribution
41245#1070	Main speciality of consultant (recoded): Cardiology	32545	0.0204619	0.000222464	0.00495857		0.0213424	0.00578112	0.0204619	0.000222464	0.00495857		0.0151919	0.0057635	0.0146111	0.00838705	0.160287		0.0200444	0.00602854	0.0184294	0.000883666	0.0202046		29810/2735(32545)	CAT-MUL	LOGISTIC-BINARY	Hospital Inpatient - Administration	Health-related outcomes > Hospital inpatient > Summary Administration
41251#6000	Sources of admission to hospital (recoded): Transfer within NHS provider	32522	0.0204634	0.00022337	0.00496316		0.0707822	0.01918	0.0204634	0.00022337	0.00496316		0.0430385	0.0186537	0.0127951	0.0210233	0.261426		0.0622708	0.0197271	0.0175041	0.00159369	0.0322745		32287/235(32522)	CAT-MUL	LOGISTIC-BINARY	Hospital Inpatient - Administration	Health-related outcomes > Hospital inpatient > Summary Administration
20096#2	Size of red wine glass drunk: medium (175ml)	4975	0.0521632	0.000230016	0.00507899		0.048936	0.0132883	0.0521632	0.000230016	0.00507899		0.0214726	0.0135746	0.0224304	0.113609	0.553717		0.0398666	0.0139985	0.0403617	0.00439112	0.068859		4436/539(4975)	CAT-MUL	LOGISTIC-BINARY	Diet by 24-hour recall	Online follow-up > Diet by 24-hour recall > Alcoholic beverages yesterday
90088	No-wear time bias adjusted acceleration standard deviation	14715	0.0303416	0.000231367	0.00509295		-0.00852368	0.00231455	-0.0303416	0.000231367	0.00509295		-0.00545511	0.00231234	-0.0194449	0.0183214	0.242453		-0.00770793	0.00241933	-0.0262541	0.00144433	0.0301099		14715	CONTINUOUS	LINEAR	Physical activity	Additional exposures > Physical activity measurement > Acceleration averages
1647-1	Country of birth (UK/elsewhere)	32631	0.0203608	0.000234477	0.00514543		-999	-999	-0.0203608	0.000234477	0.00514543		-999	-999	-0.00400601	0.469292	0.857525		-999	-999	-0.0151824	0.00609211	0.0875879		28913/32631	CAT-SIN	MULTINOMIAL-LOGISTIC	Family history and early life factors	UK Biobank Assessment Centre > Touchscreen > Early life factors
41245#1010	Main speciality of consultant (recoded): Accident and emergency (A&E)	32536	0.0208861	0.000164503	0.00515929		0.0240709	0.00674123	0.0197934	0.000355786	0.00735222		0.0219153	0.0067747	0.0179324	0.0012163	0.0412496		0.0266149	0.00706359	0.0208861	0.000164503	0.00515929		30585/1951(32536)	CAT-MUL	LOGISTIC-BINARY	Hospital Inpatient - Administration	Health-related outcomes > Hospital inpatient > Summary Administration
4548	Health satisfaction	10951	0.0351189	0.000235974	0.00516229		0.0192558	0.00481108	0.0351189	0.000235974	0.00516229		0.0137215	0.00499992	0.0245659	0.010132	0.177357		0.0188972	0.00521356	0.0325423	0.000656941	0.0158381		10951	CAT-SIN	ORDERED-LOGISTIC	Mental health	UK Biobank Assessment Centre > Touchscreen > Psychosocial factors > Mental health
20003#1140868518	Treatment/medication code: nuvelle tablet	32633	0.021388	0.000111356	0.0054061		0.187536	0.0865128	0.0120003	0.0301667	0.216304		0.318507	0.0826319	0.021388	0.000111356	0.0054061		0.292886	0.0864447	0.0187801	0.000691216	0.0165518		32622/11(32633)	CAT-MUL	LOGISTIC-BINARY	Medications	UK Biobank Assessment Centre > Verbal interview > Medications
41272#X501	Operative procedures - OPCS4: X50.1 Direct current cardioversion	32633	0.0201885	0.000264696	0.0057551		0.0624853	0.0171323	0.0201885	0.000264696	0.0057551		0.0445151	0.0168795	0.0145986	0.00835496	0.160287		0.0586194	0.0177229	0.0183088	0.000940116	0.0211541		32360/273(32633)	CAT-MUL	LOGISTIC-BINARY	Operations	Health-related outcomes > Hospital inpatient > Summary Operations
20258	FEV1/ FVC ratio Z-score	27751	0.021881	0.000266539	0.00577223		0.00628942	0.00172496	0.021881	0.000266539	0.00577223		0.00492838	0.00173796	0.0170201	0.00457371	0.111022		0.00645459	0.00181154	0.0213828	0.000366973	0.00981548		27751	CONTINUOUS	LINEAR	Physical measures	UK Biobank Assessment Centre > Physical measures > Spirometry
2050	Frequency of depressed mood in last 2 weeks	31724	0.0204604	0.000267503	0.00577223		0.0149026	0.00319261	0.0204604	0.000267503	0.00577223		0.00919449	0.00338207	0.0124442	0.0266527	0.297193		0.0133455	0.00355833	0.0173679	0.00197607	0.0381644		31724	CAT-SIN	ORDERED-LOGISTIC	Mental health	UK Biobank Assessment Centre > Touchscreen > Psychosocial factors > Mental health
2080	Frequency of tiredness / lethargy in last 2 weeks	32099	0.0203383	0.000267927	0.00577223		0.0114942	0.00292221	0.0203383	0.000267927	0.00577223		0.00515131	0.00300093	0.00902021	0.106074	0.542461		0.00878251	0.0031425	0.0147571	0.00819054	0.105554		32099	CAT-SIN	ORDERED-LOGISTIC	Mental health	UK Biobank Assessment Centre > Touchscreen > Psychosocial factors > Mental health
41210#X721	Operative procedures - secondary OPCS4: X72.1 Delivery of complex chemotherapy for neoplasm including prolonged infusional treatment at first attendance	32633	0.0206622	0.000189045	0.00580065		0.0747881	0.0224687	0.0184241	0.000872486	0.0155381		0.0756522	0.0223926	0.0186993	0.000728965	0.0266335		0.087063	0.023322	0.0206622	0.000189045	0.00580065		32469/164(32633)	CAT-MUL	LOGISTIC-BINARY	Operations	Health-related outcomes > Hospital inpatient > Summary Operations
20003#1140879760	Treatment/medication code: bisoprolol	32633	0.0201477	0.000272394	0.00585069		0.0660646	0.0181503	0.0201477	0.000272394	0.00585069		0.0169728	0.017866	0.00525919	0.342094	0.795023		0.0451771	0.0187657	0.0133272	0.0160558	0.164981		32383/250(32633)	CAT-MUL	LOGISTIC-BINARY	Medications	UK Biobank Assessment Centre > Verbal interview > Medications
41272#X721	Operative procedures - OPCS4: X72.1 Delivery of complex chemotherapy for neoplasm including prolonged infusional treatment at first attendance	32633	0.0206431	0.000191655	0.00585538		0.0669118	0.0215993	0.0171475	0.00194837	0.0303518		0.0773302	0.0214942	0.0199125	0.00032103	0.0133851		0.0836042	0.022416	0.0206431	0.000191655	0.00585538		32455/178(32633)	CAT-MUL	LOGISTIC-BINARY	Operations	Health-related outcomes > Hospital inpatient > Summary Operations
90013	Standard deviation of acceleration	14715	0.0298143	0.000296892	0.00635762		-0.00840032	0.00232145	-0.0298143	0.000296892	0.00635762		-0.00476795	0.00231931	-0.0169456	0.0398066	0.357726		-0.00720377	0.00242661	-0.0244648	0.00299352	0.0515002		14715	CONTINUOUS	LINEAR	Physical activity	Additional exposures > Physical activity measurement > Acceleration averages
41272#U328	Operative procedures - OPCS4: U32.8 Other specified diagnostic blood tests	32633	0.0209399	0.000154685	0.00641395		0.219337	0.0787014	0.015444	0.0052684	0.0643835		0.301557	0.0799271	0.0209399	0.000154685	0.00726096		0.298234	0.0808049	0.0204681	0.000217177	0.00641395		32621/12(32633)	CAT-MUL	LOGISTIC-BINARY	Operations	Health-related outcomes > Hospital inpatient > Summary Operations
22677	Mean carotid IMT (intima-medial thickness) at 210 degrees	31029	0.0216499	0.000136507	0.00653757		-0.00294064	0.00152568	-0.0109416	0.053926	0.310502		-0.00588324	0.00154224	-0.0216499	0.000136507	0.00653757		-0.00511553	0.00160657	-0.0180729	0.00145271	0.0301958		31029	CONTINUOUS	LINEAR	Physical measures	UK Biobank Assessment Centre > Physical measures > Carotid ultrasound
41210#Z926	Operative procedures - secondary OPCS4: Z92.6 Abdomen NEC	32633	0.0199314	0.000316835	0.00674392		0.034075	0.00946287	0.0199314	0.000316835	0.00674392		0.0245009	0.00946574	0.0143281	0.00963937	0.171688		0.0331448	0.00988031	0.0185686	0.000794158	0.018639		31675/958(32633)	CAT-MUL	LOGISTIC-BINARY	Operations	Health-related outcomes > Hospital inpatient > Summary Operations
41272#Z926	Operative procedures - OPCS4: Z92.6 Abdomen NEC	32633	0.0199314	0.000316835	0.00674392		0.034075	0.00946287	0.0199314	0.000316835	0.00674392		0.0245009	0.00946574	0.0143281	0.00963937	0.171688		0.0331448	0.00988031	0.0185686	0.000794158	0.018639		31675/958(32633)	CAT-MUL	LOGISTIC-BINARY	Operations	Health-related outcomes > Hospital inpatient > Summary Operations
3088	Contra-indications for spirometry	32621	0.0198978	0.000325142	0.00688453		0.0243878	0.00629951	0.0198978	0.000325142	0.00688453		0.01003	0.0063765	0.00803647	0.146643	0.612857		0.0191368	0.00673296	0.0149272	0.00701237	0.0961358		32621	CAT-SIN	ORDERED-LOGISTIC	Physical measures	UK Biobank Assessment Centre > Physical measures > Spirometry
680-1	Own or rent accommodation lived in	32412	0.0199607	0.000325383	0.00688453		-999	-999	-0.0199607	0.000325383	0.00688453		-999	-999	-0.00358197	0.519019	0.86965		-999	-999	-0.0113017	0.0418755	0.291669		17265/32412	CAT-SIN	MULTINOMIAL-LOGISTIC	Sociodemographics	UK Biobank Assessment Centre > Touchscreen > Sociodemographics > Household
41253#68	Inpatient record format	32633	0.0198716	0.000330268	0.00696709		0.0445747	0.0124168	0.0198716	0.000330268	0.00696709		0.0237841	0.0121522	0.0108355	0.0502954	0.398991		0.0377652	0.0128122	0.0163175	0.00319847	0.0542047		32039/594(32633)	CAT-MUL	LOGISTIC-BINARY	Hospital Inpatient - Administration	Health-related outcomes > Hospital inpatient > Summary Administration
20003#1141156836	Treatment/medication code: candesartan cilexetil	32633	0.0198593	0.000333088	0.00700572		0.0676448	0.0188548	0.0198593	0.000333088	0.00700572		0.00653201	0.0187782	0.00192574	0.72794	0.938916		0.0403319	0.0195708	0.0114088	0.0393014	0.285199		32402/231(32633)	CAT-MUL	LOGISTIC-BINARY	Medications	UK Biobank Assessment Centre > Verbal interview > Medications
41245#1480	Main speciality of consultant (recoded): Midwifery	32534	0.0198674	0.000338215	0.0070925		-0.127356	0.0355531	-0.0198674	0.000338215	0.0070925		-0.0936316	0.0352906	-0.0147105	0.0079646	0.155565		-0.133807	0.0382932	-0.0193712	0.000474845	0.0122389		32446/88(32534)	CAT-MUL	LOGISTIC-BINARY	Hospital Inpatient - Administration	Health-related outcomes > Hospital inpatient > Summary Administration
4196	Pulse wave peak to peak time	10848	0.0351151	0.000252917	0.00714214		-0.00801935	0.00269033	-0.0286069	0.00287813	0.0406378		-0.00988818	0.00273146	-0.0347322	0.000295362	0.0126116		-0.0103998	0.00284141	-0.0351151	0.000252917	0.00714214		10848	INTEGER	LINEAR	Physical measures	UK Biobank Assessment Centre > Physical measures > Arterial stiffness
6145#1	Illness, injury, bereavement, stress in last 2 years: Serious illness, injury or assault to yourself	32454	0.0198528	0.00034747	0.00726509		0.0238709	0.00667364	0.0198528	0.00034747	0.00726509		0.0160257	0.00673919	0.0131999	0.0174027	0.237156		0.0218734	0.00701822	0.0172991	0.00182826	0.0358967		30464/1990(32454)	CAT-MUL	LOGISTIC-BINARY	Mental health	UK Biobank Assessment Centre > Touchscreen > Psychosocial factors > Mental health
20544#15	Mental health problems ever diagnosed by a professional: Anxiety, nerves or generalized anxiety disorder	22685	0.0237156	0.0003532	0.00734316		0.019968	0.0055893	0.0237156	0.0003532	0.00734316		0.00890134	0.00565183	0.0104573	0.115245	0.554762		0.0160295	0.00587924	0.0181012	0.0063983	0.0901613		19517/3168(22685)	CAT-MUL	LOGISTIC-BINARY	Mental health	Online follow-up > Mental health > Mental distress
4230	Signal-to-noise-ratio (SNR) of triplet (left)	10794	0.0343711	0.000353276	0.00734316		0.00965947	0.0027031	0.0343711	0.000353276	0.00734316		0.00240173	0.00274664	0.00841757	0.381853	0.821199		0.00665877	0.00285633	0.0224341	0.0197457	0.188877		10794	INTEGER	LINEAR	Physical measures	UK Biobank Assessment Centre > Physical measures > Hearing test
1379	Lamb/mutton intake	32565	0.0197881	0.000354932	0.00735222		0.0113386	0.00288684	0.0197881	0.000354932	0.00735222		-0.000545463	0.00296853	-0.000945399	0.864539	0.975462		0.005847	0.00311201	0.00970164	0.0799865	0.410023		32565	CAT-SIN	ORDERED-LOGISTIC	Lifestyle and environment	UK Biobank Assessment Centre > Touchscreen > Lifestyle and environment > Diet
23118	Leg predicted mass (left)	32239	0.0210199	0.000160078	0.00746469		0.000418578	0.000983269	0.00237104	0.670317	0.912641		-0.0037432	0.000991526	-0.0210199	0.000160078	0.00746469		-0.00237728	0.00103395	-0.0128045	0.0214942	0.195824		32239	CONTINUOUS	LINEAR	Physical measures	UK Biobank Assessment Centre > Physical measures > Anthropometry > Impedance measures
20479	Ever thought that life not worth living	22661	0.0236531	0.000368781	0.00757658		0.014898	0.00369614	0.0236531	0.000368781	0.00757658		0.00498617	0.0038403	0.00783302	0.238345	0.720904		0.0107998	0.00402245	0.0162794	0.014252	0.152136		22661	CAT-SIN	ORDERED-LOGISTIC	Mental health	Online follow-up > Mental health > Self-harm behaviours
21062	Ever been offered/sought treatment for anxiety	25563	0.0222337	0.000377184	0.00772682		0.0157814	0.00443871	0.0222337	0.000377184	0.00772682		0.00658493	0.00451627	0.00911972	0.144812	0.610294		0.0123506	0.00469023	0.0164689	0.00845401	0.10758		20047/5516(25563)	CAT-SIN	LOGISTIC-BINARY	Digestive health	Online follow-up > Digestive health
22601#32223079	Job coding: occupational therapist	18195	0.0269006	0.000283752	0.00785637		-0.115852	0.0347323	-0.0247243	0.000850334	0.0152586		-0.110917	0.0353525	-0.0232552	0.00170368	0.054395		-0.134981	0.0371875	-0.0269006	0.000283752	0.00785637		18120/75(18195)	CAT-MUL	LOGISTIC-BINARY	Work environment	Online follow-up > Work environment > Employment history
22617#3222	Job code - historical: Occupational therapists	18195	0.0269006	0.000283752	0.00785637		-0.115852	0.0347323	-0.0247243	0.000850334	0.0152586		-0.110917	0.0353525	-0.0232552	0.00170368	0.054395		-0.134981	0.0371875	-0.0269006	0.000283752	0.00785637		18120/75(18195)	CAT-MUL	LOGISTIC-BINARY	Work environment	Online follow-up > Work environment > Employment history
2976	Age diabetes diagnosed	746	0.136473	0.000171514	0.00794569		-0.0153219	0.00741932	-0.0754847	0.0389383	0.25159		-0.0268909	0.00713136	-0.136473	0.000171514	0.00794569		-0.0240948	0.00758185	-0.115486	0.0015178	0.031183		746	INTEGER	LINEAR	Medical history and conditions	UK Biobank Assessment Centre > Touchscreen > Health and medical history > Medical conditions
6148#100	Eye problems/disorders	10335	0.0356091	0.000292327	0.00806232		-0.0263168	0.00797072	-0.032467	0.000959803	0.0167977		-0.0270762	0.00797066	-0.0334034	0.000680303	0.0249844		-0.0301733	0.00833152	-0.0356091	0.000292327	0.00806232		1709/8626(10335)	CAT-MUL	LOGISTIC-BINARY	Medical history and conditions	UK Biobank Assessment Centre > Touchscreen > Health and medical history > Eyesight
924	Usual walking pace	32585	0.0196148	0.000398162	0.00813307		-0.0112651	0.00295976	-0.0196148	0.000398162	0.00813307		-0.00513728	0.00303216	-0.00887802	0.10902	0.545331		-0.00863185	0.00317668	-0.0142988	0.00984267	0.12133		32585	CAT-SIN	ORDERED-LOGISTIC	Lifestyle and environment	UK Biobank Assessment Centre > Touchscreen > Lifestyle and environment > Physical activity
20003#1140874420	Treatment/medication code: quinine	32633	0.0200212	0.000297613	0.0081763		0.107587	0.0317919	0.0187333	0.000712872	0.013163		0.100123	0.0308638	0.0179548	0.00117908	0.0401796		0.117652	0.0325267	0.0200212	0.000297613	0.0081763		32548/85(32633)	CAT-MUL	LOGISTIC-BINARY	Medications	UK Biobank Assessment Centre > Verbal interview > Medications
4979-4	FI5 : family relationship calculation	9089	0.0370872	0.000403473	0.00821785		-999	-999	-0.0370872	0.000403473	0.00821785		-999	-999	-0.0244719	0.019622	0.252842		-999	-999	-0.0347968	0.000903281	0.0204551		5810/9089	CAT-SIN	MULTINOMIAL-LOGISTIC	Cognitive function	UK Biobank Assessment Centre > Cognitive function > Fluid intelligence / reasoning
41210#O161	Operative procedures - secondary OPCS4: O16.1 Pelvis NEC	32633	0.0195245	0.00041937	0.00849285		0.0356204	0.0100986	0.0195245	0.00041937	0.00849285		0.0235475	0.0101092	0.0128946	0.0198335	0.252842		0.0336583	0.0105469	0.0176654	0.00141499	0.0297609		31799/834(32633)	CAT-MUL	LOGISTIC-BINARY	Operations	Health-related outcomes > Hospital inpatient > Summary Operations
41272#O161	Operative procedures - OPCS4: O16.1 Pelvis NEC	32633	0.0195245	0.00041937	0.00849285		0.0356204	0.0100986	0.0195245	0.00041937	0.00849285		0.0235475	0.0101092	0.0128946	0.0198335	0.252842		0.0336583	0.0105469	0.0176654	0.00141499	0.0297609		31799/834(32633)	CAT-MUL	LOGISTIC-BINARY	Operations	Health-related outcomes > Hospital inpatient > Summary Operations
24007	Particulate matter air pollution (pm2.5) absorbance; 2010	30454	0.0201993	0.000422538	0.00853261		0.00578633	0.00164112	0.0201993	0.000422538	0.00853261		0.0041297	0.00165288	0.0143159	0.0124739	0.200942		0.00557889	0.00172429	0.0185366	0.0012152	0.0261803		30454	CONTINUOUS	LINEAR	Local environment	Additional exposures > Local environment > Residential air pollution
1787	Maternal smoking around birth	28791	0.0207638	0.000425367	0.00856534		0.013076	0.00371088	0.0207638	0.000425367	0.00856534		-0.00246401	0.00374549	-0.00387733	0.510613	0.867836		0.00505065	0.00389998	0.00763263	0.195289	0.613023		19958/8833(28791)	CAT-SIN	LOGISTIC-BINARY	Family history and early life factors	UK Biobank Assessment Centre > Touchscreen > Early life factors
20525	Able to pay rent/mortgage as an adult	22538	0.0234531	0.000428706	0.00860812		-0.0209567	0.0031926	-0.0234531	0.000428706	0.00860812		-0.00448793	0.00527979	-0.00498585	0.454168	0.847365		-0.0133538	0.00522199	-0.0142428	0.0324887	0.25463		22538	CAT-SIN	ORDERED-LOGISTIC	Mental health	Online follow-up > Mental health > Traumatic events
23117	Leg fat-free mass (left)	32239	0.0207998	0.000187465	0.00862825		0.000485866	0.000988139	0.00273862	0.622923	0.898929		-0.00372234	0.000996442	-0.0207998	0.000187465	0.00862825		-0.00232942	0.00103908	-0.0124849	0.0249748	0.217113		32239	CONTINUOUS	LINEAR	Physical measures	UK Biobank Assessment Centre > Physical measures > Anthropometry > Impedance measures
23098	Weight	32247	0.0207491	0.000194012	0.00887197		0.00207588	0.00135945	0.00850347	0.126757	0.486441		-0.00510888	0.00137078	-0.0207491	0.000194012	0.00887197		-0.00253351	0.00142953	-0.00986916	0.076348	0.402453		32247	CONTINUOUS	LINEAR	Physical measures	UK Biobank Assessment Centre > Physical measures > Anthropometry > Impedance measures
24004	Nitrogen oxides air pollution; 2010	32282	0.0194931	0.000460198	0.00921435		0.00561189	0.00160196	0.0194931	0.000460198	0.00921435		0.00446247	0.00161491	0.0153779	0.00572355	0.127929		0.00574255	0.00168389	0.0189767	0.00064942	0.0157102		32282	CONTINUOUS	LINEAR	Local environment	Additional exposures > Local environment > Residential air pollution
41246#1040	Treatment speciality of consultant (recoded): Accident & emergency (A&E)	31603	0.0201076	0.00034997	0.00943593		0.0238746	0.00690039	0.0194607	0.000539923	0.0105717		0.021357	0.00693987	0.0173101	0.00208662	0.0623439		0.0258555	0.00723239	0.0201076	0.00034997	0.00943593		29747/1856(31603)	CAT-MUL	LOGISTIC-BINARY	Hospital Inpatient - Administration	Health-related outcomes > Hospital inpatient > Summary Administration
5087	Cylindrical power (right)	7353	0.0431869	0.000210382	0.00949802		0.00373981	0.00333179	0.0130918	0.261625	0.675945		0.0125601	0.00338779	0.0431869	0.000210382	0.00949802		0.00917787	0.00352138	0.0303817	0.0091589	0.114293		7353	CONTINUOUS	LINEAR	Physical measures	UK Biobank Assessment Centre > Physical measures > Eye measures > Autorefraction
20516	Recent restlessness	22742	0.0231315	0.000484632	0.00967626		0.0211128	0.00501932	0.0231315	0.000484632	0.00967626		0.00819384	0.00555121	0.00884416	0.182292	0.656542		0.0162492	0.00562702	0.0168695	0.0109511	0.129773		22742	CAT-SIN	ORDERED-LOGISTIC	Mental health	Online follow-up > Mental health > Anxiety
1369	Beef intake	32604	0.0192893	0.000494838	0.00985229		0.0104217	0.00275558	0.0192893	0.000494838	0.00985229		0.00327722	0.00283012	0.00601748	0.277242	0.755141		0.00735708	0.00296202	0.0129669	0.0192059	0.185465		32604	CAT-SIN	ORDERED-LOGISTIC	Lifestyle and environment	UK Biobank Assessment Centre > Touchscreen > Lifestyle and environment > Diet
21004	Number of puzzles correct	21076	0.0239884	0.00049514	0.0099311		-0.0121271	0.00321674	-0.0239697	0.000500198	0.0099311		-0.0109681	0.00329202	-0.0215099	0.00178841	0.0559213		-0.012746	0.0034532	-0.0239884	0.00049514	0.0125791		21076	INTEGER	ORDERED-LOGISTIC	Cognitive function	UK Biobank Assessment Centre > Cognitive function > Tower rearranging
20003#1140879540	Treatment/medication code: fluoxetine	32633	0.0192574	0.00050269	0.0099527		0.0599012	0.0172167	0.0192574	0.00050269	0.0099527		0.0216347	0.0176143	0.0067992	0.219357	0.700874		0.0463504	0.0181976	0.0140989	0.0108627	0.129403		32348/285(32633)	CAT-MUL	LOGISTIC-BINARY	Medications	UK Biobank Assessment Centre > Verbal interview > Medications
20003#1141171646	Treatment/medication code: pioglitazone	32633	0.0192292	0.000512339	0.0100874		0.158954	0.0457705	0.0192292	0.000512339	0.0100874		0.115365	0.0450749	0.0141676	0.0104821	0.180772		0.153989	0.0474148	0.0179822	0.00115876	0.0253497		32595/38(32633)	CAT-MUL	LOGISTIC-BINARY	Medications	UK Biobank Assessment Centre > Verbal interview > Medications
20548#6	Manifestations of mania or irritability: I was more creative or had more ideas than usual	22686	0.0230424	0.000517768	0.010166		0.0438064	0.0126199	0.0230424	0.000517768	0.010166		0.0318805	0.0128385	0.0164858	0.0130171	0.205033		0.043257	0.0133125	0.0215703	0.00115609	0.0253497		22153/533(22686)	CAT-MUL	LOGISTIC-BINARY	Mental health	Online follow-up > Mental health > Mania
5079	logMAR in round (right)	7495	0.0410018	0.000382044	0.0102172		0.00978807	0.00328805	0.0343638	0.00291689	0.0410217		0.0118838	0.00334452	0.0410018	0.000382044	0.0152131		0.0123349	0.00347433	0.040968	0.000386315	0.0102172		7495	CONTINUOUS	LINEAR	Physical measures	UK Biobank Assessment Centre > Physical measures > Eye measures > Visual acuity
100590	Red wine intake	4975	0.0488738	0.00055918	0.0108598		0.0358943	0.00924846	0.0488738	0.00055918	0.0108598		0.015072	0.00983227	0.0200679	0.156932	0.627727		0.0290186	0.0100787	0.0374119	0.00828768	0.106279		4975	CAT-SIN	ORDERED-LOGISTIC	Diet by 24-hour recall	Online follow-up > Diet by 24-hour recall > Alcoholic beverages yesterday
20511	Recent poor appetite or overeating	22768	0.0228636	0.000559231	0.0108598		0.0180234	0.00564921	0.0228636	0.000559231	0.0108598		0.00892145	0.00555742	0.0111394	0.0927903	0.517318		0.014821	0.00579924	0.0177929	0.00725104	0.0978959		22768	CAT-SIN	ORDERED-LOGISTIC	Mental health	Online follow-up > Mental health > Depression
6162#1	Types of transport used (excluding work): Car/motor vehicle	32485	0.0190832	0.000581731	0.0112659		-0.0154767	0.00449922	-0.0190832	0.000581731	0.0112659		-0.00740991	0.0045281	-0.00907957	0.101739	0.532094		-0.0129139	0.00472074	-0.015177	0.00622529	0.0885905		4920/27565(32485)	CAT-MUL	LOGISTIC-BINARY	Lifestyle and environment	UK Biobank Assessment Centre > Touchscreen > Lifestyle and environment > Physical activity
41210#L714	Operative procedures - secondary OPCS4: L71.4 Percutaneous transluminal cannulation of artery	32633	0.0190347	0.000583735	0.0112739		0.166204	0.048336	0.0190347	0.000583735	0.0112739		0.126291	0.0477869	0.0146303	0.00821505	0.15953		0.169333	0.0502873	0.0186434	0.000756246	0.0178676		32598/35(32633)	CAT-MUL	LOGISTIC-BINARY	Operations	Health-related outcomes > Hospital inpatient > Summary Operations
20181-4	FI9 : concept interpolation	5203	0.0475503	0.000596684	0.0114927		-999	-999	-0.0475503	0.000596684	0.0114927		-999	-999	-0.027405	0.0480263	0.390722		-999	-999	-0.041719	0.00260122	0.0463252		3558/5203	CAT-SIN	MULTINOMIAL-LOGISTIC	Cognitive function	Online follow-up > Cognitive function online > Fluid intelligence / reasoning
49	Hip circumference	32618	0.0201733	0.000268416	0.0115305		0.0011953	0.00159122	0.00415947	0.452531	0.813366		-0.00584793	0.00160469	-0.0201733	0.000268416	0.0115305		-0.00357776	0.00167315	-0.0118393	0.0324906	0.25463		32618	CONTINUOUS	LINEAR	Physical measures	UK Biobank Assessment Centre > Physical measures > Anthropometry > Body size measures
20523	Physical violence by partner or ex-partner as an adult	22742	0.0227467	0.000601281	0.0115498		0.0203004	0.00514571	0.0227467	0.000601281	0.0115498		0.0134086	0.00546525	0.014788	0.0257316	0.290887		0.019256	0.00562881	0.0204462	0.00204319	0.0390107		22742	CAT-SIN	ORDERED-LOGISTIC	Mental health	Online follow-up > Mental health > Traumatic events
41246#1950	Treatment speciality of consultant (recoded): Ophthalmology	31661	0.0192478	0.000613926	0.0117608		0.0174234	0.00508685	0.0192478	0.000613926	0.0117608		0.00701053	0.00503847	0.00782015	0.16408	0.639009		0.0135398	0.00528152	0.0144073	0.0103544	0.125672		27801/3860(31661)	CAT-MUL	LOGISTIC-BINARY	Hospital Inpatient - Administration	Health-related outcomes > Hospital inpatient > Summary Administration
41245#1800	Main speciality of consultant (recoded): Respiratory medicine	32545	0.0189805	0.00061562	0.0117615		0.0302808	0.0088424	0.0189805	0.00061562	0.0117615		0.0213452	0.00885151	0.0133669	0.0158847	0.226541		0.0284886	0.00924007	0.0170891	0.0020474	0.0390107		31448/1097(32545)	CAT-MUL	LOGISTIC-BINARY	Hospital Inpatient - Administration	Health-related outcomes > Hospital inpatient > Summary Administration
20548#1	Manifestations of mania or irritability: I was more talkative than usual	22686	0.0226771	0.000634733	0.0120941		0.0318773	0.00933135	0.0226771	0.000634733	0.0120941		0.0181191	0.00949391	0.0126711	0.0563162	0.421955		0.0279348	0.00985884	0.0188106	0.00460269	0.0715436		21668/1018(22686)	CAT-MUL	LOGISTIC-BINARY	Mental health	Online follow-up > Mental health > Mania
20406	Ever addicted to alcohol	1146	0.10047	0.000636659	0.0120982		0.0582869	0.0170798	0.10047	0.000636659	0.0120982		0.0365143	0.017536	0.0614976	0.0371619	0.347383		0.0519095	0.0179792	0.0851256	0.00385613	0.0622602		693/453(1146)	CAT-SIN	LOGISTIC-BINARY	Mental health	Online follow-up > Mental health > Addictions
41210#Y982	Operative procedures - secondary OPCS4: Y98.2 Radiology of two body areas	32633	0.0193572	0.000469894	0.0122		0.0318597	0.00970684	0.0181681	0.00102917	0.0177886		0.0300203	0.00970553	0.0171216	0.00197939	0.0597018		0.0354326	0.010132	0.0193572	0.000469894	0.0122		31726/907(32633)	CAT-MUL	LOGISTIC-BINARY	Operations	Health-related outcomes > Hospital inpatient > Summary Operations
41272#Y982	Operative procedures - OPCS4: Y98.2 Radiology of two body areas	32633	0.0193572	0.000469894	0.0122		0.0318597	0.00970684	0.0181681	0.00102917	0.0177886		0.0300203	0.00970553	0.0171216	0.00197939	0.0597018		0.0354326	0.010132	0.0193572	0.000469894	0.0122		31726/907(32633)	CAT-MUL	LOGISTIC-BINARY	Operations	Health-related outcomes > Hospital inpatient > Summary Operations
3637	Frequency of other exercises in last 4 weeks	18339	0.0258013	0.000474018	0.0122389		0.0130409	0.00356775	0.0248299	0.000769997	0.0141027		0.0111258	0.00363432	0.0211721	0.00413536	0.102488		0.0142168	0.00383101	0.0258013	0.000474018	0.0122389		18339	CAT-SIN	ORDERED-LOGISTIC	Lifestyle and environment	UK Biobank Assessment Centre > Touchscreen > Lifestyle and environment > Physical activity
41245#1250	Main speciality of consultant (recoded): Endocrinology	32535	0.0188845	0.000657338	0.0124578		0.0539177	0.0158276	0.0188845	0.000657338	0.0124578		0.0319028	0.0159223	0.0111083	0.0451007	0.380369		0.0481711	0.0165642	0.016122	0.00363407	0.059488		32203/332(32535)	CAT-MUL	LOGISTIC-BINARY	Hospital Inpatient - Administration	Health-related outcomes > Hospital inpatient > Summary Administration
41245#1790	Main speciality of consultant (recoded): Rehabilitation	32535	0.0193126	0.000493892	0.0125791		0.140316	0.0436833	0.0178071	0.00131646	0.0221115		0.136073	0.0442364	0.0170533	0.00209557	0.0623439		0.158849	0.0455981	0.0193126	0.000493892	0.0125791		32494/41(32535)	CAT-MUL	LOGISTIC-BINARY	Hospital Inpatient - Administration	Health-related outcomes > Hospital inpatient > Summary Administration
100880	Dried fruit added to cereal	4975	0.0481911	0.000668051	0.0126271		-0.0299734	0.00832255	-0.0481911	0.000668051	0.0126271		-0.0209372	0.0086348	-0.0329346	0.0201365	0.255327		-0.02887	0.00894358	-0.043921	0.00193341	0.0374426		4975	CAT-SIN	ORDERED-LOGISTIC	Diet by 24-hour recall	Online follow-up > Diet by 24-hour recall > Cereal yesterday
22681	Maximum carotid IMT (intima-medial thickness) at 240 degrees	30812	0.0205729	0.000303992	0.0128256		-0.00185012	0.00153947	-0.00684671	0.229435	0.643105		-0.00562128	0.00155622	-0.0205729	0.000303992	0.0128256		-0.00447327	0.00162106	-0.0157185	0.00579109	0.0846335		30812	CONTINUOUS	LINEAR	Physical measures	UK Biobank Assessment Centre > Physical measures > Carotid ultrasound
2040	Risk taking	31687	0.0190764	0.000683098	0.01284		0.0125299	0.00368942	0.0190764	0.000683098	0.01284		0.00674632	0.00372143	0.0101841	0.0698491	0.456304		0.01079	0.00387962	0.0156231	0.00541413	0.0814763		23075/8612(31687)	CAT-SIN	LOGISTIC-BINARY	Mental health	UK Biobank Assessment Centre > Touchscreen > Psychosocial factors > Mental health
20003#1140869370	Treatment/medication code: norgeston tablet	32633	0.0187945	0.000684673	0.01284		0.245458	0.0723752	0.0187945	0.000684673	0.01284		0.166751	0.0782932	0.0117766	0.033381	0.332139		0.235146	0.0779723	0.0167112	0.0025349	0.0458352		32619/14(32633)	CAT-MUL	LOGISTIC-BINARY	Medications	UK Biobank Assessment Centre > Verbal interview > Medications
90131	Fraction acceleration <= 200 milli-gravities	14715	0.0279832	0.00068475	0.01284		0.00791087	0.00232943	0.0279832	0.00068475	0.01284		0.0058506	0.00232699	0.0207225	0.0119328	0.195341		0.00762894	0.00243474	0.0258209	0.00172999	0.0344443		14715	CONTINUOUS	LINEAR	Physical activity	Additional exposures > Physical activity measurement > Acceleration intensity distribution
1807	Father's age at death	22717	0.0226945	0.000623273	0.0131289		-0.00632412	0.00186603	-0.0224791	0.000702012	0.0131289		-0.00563186	0.00186005	-0.0200844	0.00246481	0.0698823		-0.00665306	0.00194444	-0.0226945	0.000623273	0.0151813		22717	INTEGER	LINEAR	Family history and early life factors	UK Biobank Assessment Centre > Touchscreen > Family history
41210#Y022	Operative procedures - secondary OPCS4: Y02.2 Insertion of prosthesis into organ NOC	32633	0.0187468	0.00070653	0.0131307		0.0948444	0.0280061	0.0187468	0.00070653	0.0131307		0.0301237	0.0277204	0.0060156	0.277178	0.755141		0.0670416	0.0290204	0.0127888	0.0208681	0.192805		32529/104(32633)	CAT-MUL	LOGISTIC-BINARY	Operations	Health-related outcomes > Hospital inpatient > Summary Operations
41272#Y022	Operative procedures - OPCS4: Y02.2 Insertion of prosthesis into organ NOC	32633	0.0187468	0.00070653	0.0131307		0.0948444	0.0280061	0.0187468	0.00070653	0.0131307		0.0301237	0.0277204	0.0060156	0.277178	0.755141		0.0670416	0.0290204	0.0127888	0.0208681	0.192805		32529/104(32633)	CAT-MUL	LOGISTIC-BINARY	Operations	Health-related outcomes > Hospital inpatient > Summary Operations
20110#9	Illnesses of mother: Diabetes	30796	0.0192952	0.000707664	0.0131307		0.0194984	0.00575772	0.0192952	0.000707664	0.0131307		0.0126902	0.00582126	0.0124222	0.0292546	0.312997		0.0185848	0.00605306	0.0174944	0.00213752	0.0401876		28014/2782(30796)	CAT-MUL	LOGISTIC-BINARY	Family history and early life factors	UK Biobank Assessment Centre > Touchscreen > Family history
20003#1140871024	Treatment/medication code: vitamin b compound tablet	32633	0.0187327	0.000713122	0.013163		0.0626575	0.0185137	0.0187327	0.000713122	0.013163		0.0390496	0.0186468	0.0115922	0.0362452	0.342086		0.058886	0.0193545	0.0168408	0.00234568	0.0434104		32387/246(32633)	CAT-MUL	LOGISTIC-BINARY	Medications	UK Biobank Assessment Centre > Verbal interview > Medications
21002	Weight	32604	0.0198562	0.000335846	0.01384		0.00230722	0.00135102	0.00945778	0.0876779	0.405079		-0.00488661	0.00136261	-0.0198562	0.000335846	0.01384		-0.0022634	0.00142078	-0.00882268	0.111141	0.471677		32604	CONTINUOUS	LINEAR	Physical measures	UK Biobank Assessment Centre > Physical measures > Anthropometry > Body size measures
1737	Childhood sunburn occasions	24658	0.0219912	0.000552455	0.0138699		-0.0106253	0.00329006	-0.0192318	0.00252455	0.0362227		-0.0116436	0.0033887	-0.0208252	0.00107273	0.037272		-0.0127969	0.0035302	-0.0219912	0.000552455	0.0138699		24658	INTEGER	ORDERED-LOGISTIC	Lifestyle and environment	UK Biobank Assessment Centre > Touchscreen > Lifestyle and environment > Sun exposure
20003#1141145660	Treatment/medication code: valsartan	32633	0.0186401	0.000757848	0.0139161		0.0895146	0.026584	0.0186401	0.000757848	0.0139161		0.0294745	0.0263644	0.00618882	0.263578	0.742571		0.0641218	0.0275668	0.0128772	0.0200007	0.189779		32520/113(32633)	CAT-MUL	LOGISTIC-BINARY	Medications	UK Biobank Assessment Centre > Verbal interview > Medications
1707-1	Handedness (chirality/laterality)	32629	0.0197676	0.000355213	0.0143674		-999	-999	-0.0126788	0.0220009	0.177006		-999	-999	-0.0197676	0.000355213	0.0143674		-999	-999	-0.0172238	0.00186085	0.0363352		29030/32629	CAT-SIN	MULTINOMIAL-LOGISTIC	Family history and early life factors	UK Biobank Assessment Centre > Touchscreen > Early life factors
41245#1840	Main speciality of consultant (recoded): Trauma and orthopaedics	32579	0.018581	0.000795692	0.0145357		0.0131954	0.00393402	0.018581	0.000795692	0.0145357		0.00906094	0.00396035	0.0126755	0.0221381	0.27148		0.0127584	0.00412882	0.0171184	0.00200038	0.0384325		25666/6913(32579)	CAT-MUL	LOGISTIC-BINARY	Hospital Inpatient - Administration	Health-related outcomes > Hospital inpatient > Summary Administration
24003	Nitrogen dioxide air pollution; 2010	32282	0.0186466	0.00080593	0.0146849		0.00537133	0.00160293	0.0186466	0.00080593	0.0146849		0.00449691	0.00161586	0.0154874	0.00538756	0.123184		0.00562718	0.00168489	0.0185846	0.000838998	0.0194341		32282	CONTINUOUS	LINEAR	Local environment	Additional exposures > Local environment > Residential air pollution
41200#U221	Operative procedures - main OPCS4: U22.1 Electroencephalograph telemetry	32633	0.0185186	0.00082049	0.0149119		0.274361	0.0820498	0.0185186	0.00082049	0.0149119		0.221632	0.0851888	0.0144119	0.00922391	0.16904		0.284452	0.0862006	0.0182871	0.000953379	0.0213172		32622/11(32633)	CAT-MUL	LOGISTIC-BINARY	Operations	Health-related outcomes > Hospital inpatient > Summary Operations
2110	Able to confide	31943	0.0187083	0.000825355	0.0149305		-0.0104034	0.00288873	-0.0187083	0.000825355	0.0149305		-0.00363926	0.00298406	-0.00647318	0.247307	0.726747		-0.00785134	0.00310749	-0.0134149	0.0164967	0.167759		31943	CAT-SIN	ORDERED-LOGISTIC	Mental health	UK Biobank Assessment Centre > Touchscreen > Psychosocial factors > Social support
22617#5434	Job code - historical: Chefs, cooks	18195	0.0247847	0.000825725	0.0149305		0.0829259	0.0247998	0.0247847	0.000825725	0.0149305		0.0420589	0.0252816	0.0123336	0.0961731	0.522269		0.0719475	0.0260956	0.0204381	0.00582825	0.0849552		18058/137(18195)	CAT-MUL	LOGISTIC-BINARY	Work environment	Online follow-up > Work environment > Employment history
2100	Seen a psychiatrist for nerves, anxiety, tension or depression	32564	0.018494	0.000844413	0.0152295		0.0183809	0.00550705	0.018494	0.000844413	0.0152295		0.00830659	0.00556171	0.00827669	0.135287	0.591192		0.0145944	0.00579032	0.0139669	0.0117167	0.134773		29509/3055(32564)	CAT-SIN	LOGISTIC-BINARY	Mental health	UK Biobank Assessment Centre > Touchscreen > Psychosocial factors > Mental health
738	Average total household income before tax	29797	0.0193049	0.000859514	0.0153844		-0.010092	0.00278277	-0.0193049	0.000859514	0.0153844		-0.00561719	0.00286572	-0.0106304	0.0665003	0.446719		-0.00876788	0.00300252	-0.0159215	0.00598505	0.0865756		29797	CAT-SIN	ORDERED-LOGISTIC	Sociodemographics	UK Biobank Assessment Centre > Touchscreen > Sociodemographics > Household
90143	Fraction acceleration <= 500 milli-gravities	14715	0.0274379	0.000870338	0.0155381		0.016577	0.00461851	0.0274379	0.000870338	0.0155381		0.00843453	0.00472902	0.0139118	0.0914837	0.516164		0.0139593	0.00495	0.0220375	0.0075011	0.100136		14715	CONTINUOUS	ORDERED-LOGISTIC	Physical activity	Additional exposures > Physical activity measurement > Acceleration intensity distribution
20003#1141153026	Treatment/medication code: lercanidipine	32633	0.0184066	0.000882442	0.0156761		0.146083	0.0439456	0.0184066	0.000882442	0.0156761		0.0990138	0.0424712	0.0129032	0.0197516	0.252842		0.134906	0.0448936	0.0166363	0.00265052	0.0468502		32590/43(32633)	CAT-MUL	LOGISTIC-BINARY	Medications	UK Biobank Assessment Centre > Verbal interview > Medications
23100	Whole body fat mass	32207	0.0184907	0.000903876	0.0159927		0.0051569	0.00155373	0.0184907	0.000903876	0.0159927		-0.0034096	0.00156701	-0.0121237	0.0295665	0.313412		5.36906e-05	0.00163402	0.000183101	0.973787	0.996234		32207	CONTINUOUS	LINEAR	Physical measures	UK Biobank Assessment Centre > Physical measures > Anthropometry > Impedance measures
22502	Cough on most days	18537	0.0243684	0.000904778	0.0159927		0.0213735	0.00644112	0.0243684	0.000904778	0.0159927		0.0129596	0.00642429	0.0148169	0.0436497	0.374563		0.0194782	0.00671976	0.021288	0.00374496	0.0608813		16208/2329(18537)	CAT-SIN	LOGISTIC-BINARY	Work environment	Online follow-up > Work environment > Medical information
1960	Fed-up feelings	32145	0.0184856	0.000917274	0.0161732		0.0113331	0.00341911	0.0184856	0.000917274	0.0161732		0.00171255	0.00345625	0.00276381	0.62024	0.908004		0.00717801	0.0035999	0.0111213	0.046151	0.305673		20646/11499(32145)	CAT-SIN	LOGISTIC-BINARY	Mental health	UK Biobank Assessment Centre > Touchscreen > Psychosocial factors > Mental health
1677	Breastfed as a baby	26097	0.0205077	0.000921386	0.0162054		-0.0136791	0.00412846	-0.0205077	0.000921386	0.0162054		-0.00674683	0.00417992	-0.00999191	0.106491	0.542741		-0.011609	0.00435513	-0.0164996	0.00768299	0.101151		7314/18783(26097)	CAT-SIN	LOGISTIC-BINARY	Family history and early life factors	UK Biobank Assessment Centre > Touchscreen > Early life factors
20521	Belittlement by partner or ex-partner as an adult	22738	0.0219507	0.000930878	0.0163318		0.0151083	0.00382191	0.0219507	0.000930878	0.0163318		0.0099652	0.00399043	0.0142682	0.0314254	0.319574		0.0139955	0.00419651	0.0192874	0.00362839	0.059488		22738	CAT-SIN	ORDERED-LOGISTIC	Mental health	Online follow-up > Mental health > Traumatic events
41210#Z311	Operative procedures - secondary OPCS4: Z31.1 Pancreas	32633	0.01876	0.00070042	0.0166597		0.256387	0.0807004	0.0176213	0.00145452	0.023755		0.237584	0.0798328	0.0165104	0.00285574	0.0781525		0.280242	0.0828573	0.01876	0.00070042	0.0166597		32621/12(32633)	CAT-MUL	LOGISTIC-BINARY	Operations	Health-related outcomes > Hospital inpatient > Summary Operations
41272#Z311	Operative procedures - OPCS4: Z31.1 Pancreas	32633	0.01876	0.00070042	0.0166597		0.256387	0.0807004	0.0176213	0.00145452	0.023755		0.237584	0.0798328	0.0165104	0.00285574	0.0781525		0.280242	0.0828573	0.01876	0.00070042	0.0166597		32621/12(32633)	CAT-MUL	LOGISTIC-BINARY	Operations	Health-related outcomes > Hospital inpatient > Summary Operations
22673	Minimum carotid IMT (intima-medial thickness) at 150 degrees	31080	0.0199463	0.000436426	0.0169966		-0.00197552	0.00153936	-0.00727963	0.199367	0.602094		-0.00547551	0.00155676	-0.0199463	0.000436426	0.0169966		-0.00424422	0.00162132	-0.0148472	0.00885246	0.111252		31080	CONTINUOUS	LINEAR	Physical measures	UK Biobank Assessment Centre > Physical measures > Carotid ultrasound
20179-2	FI8 : chained arithmetic	12138	0.0299134	0.000977789	0.0170704		-999	-999	-0.0299134	0.000977789	0.0170704		-999	-999	-0.0191315	0.0350326	0.336443		-999	-999	-0.0275456	0.00239999	0.0441491		9472/12138	CAT-SIN	MULTINOMIAL-LOGISTIC	Cognitive function	Online follow-up > Cognitive function online > Fluid intelligence / reasoning
100400	Standard tea intake	4975	0.0478653	0.000726682	0.0172265		-0.020683	0.00660158	-0.0401337	0.00461868	0.0583212		-0.024712	0.00690502	-0.0468395	0.000943935	0.0331218		-0.0261034	0.00715857	-0.0478653	0.000726682	0.0172265		4975	CAT-SIN	ORDERED-LOGISTIC	Diet by 24-hour recall	Online follow-up > Diet by 24-hour recall > Hot/cold beverages yesterday
41272#U201	Operative procedures - OPCS4: U20.1 Transthoracic echocardiography	32633	0.0181886	0.00101572	0.0176889		0.0344832	0.0104941	0.0181886	0.00101572	0.0176889		0.0154274	0.0104372	0.00818266	0.139362	0.598519		0.0274034	0.010924	0.0138864	0.012118	0.136121		31872/761(32633)	CAT-MUL	LOGISTIC-BINARY	Operations	Health-related outcomes > Hospital inpatient > Summary Operations
41210#Y534	Operative procedures - secondary OPCS4: Y53.4 Approach to organ under fluoroscopic control	32633	0.0181646	0.00103148	0.0177886		0.0215672	0.00657203	0.0181646	0.00103148	0.0177886		0.0105641	0.00655849	0.00891683	0.107222	0.543617		0.0174048	0.00685738	0.0140497	0.0111424	0.130377		30579/2054(32633)	CAT-MUL	LOGISTIC-BINARY	Operations	Health-related outcomes > Hospital inpatient > Summary Operations
41272#Y534	Operative procedures - OPCS4: Y53.4 Approach to organ under fluoroscopic control	32633	0.0181646	0.00103148	0.0177886		0.0215672	0.00657203	0.0181646	0.00103148	0.0177886		0.0105641	0.00655849	0.00891683	0.107222	0.543617		0.0174048	0.00685738	0.0140497	0.0111424	0.130377		30579/2054(32633)	CAT-MUL	LOGISTIC-BINARY	Operations	Health-related outcomes > Hospital inpatient > Summary Operations
22685	Quality control indicator for IMT at 240 degrees	1929	0.074523	0.00103622	0.017827		0.07259	0.0221419	0.074523	0.00103622	0.017827		0.0400189	0.0226002	0.0403338	0.0763944	0.471265		0.0634406	0.0232322	0.0621333	0.00628019	0.089028		1750/179(1929)	CAT-SIN	LOGISTIC-BINARY	Physical measures	UK Biobank Assessment Centre > Physical measures > Carotid ultrasound
2159	Ever had same-sex intercourse	31005	0.0190071	0.000815999	0.0189941		0.0281412	0.00874308	0.0182778	0.0012871	0.0217214		0.0266758	0.00892408	0.0169749	0.00279604	0.0771142		0.0309956	0.00926026	0.0190071	0.000815999	0.0189941		29865/1140(31005)	CAT-SIN	LOGISTIC-BINARY	Lifestyle and environment	UK Biobank Assessment Centre > Touchscreen > Lifestyle and environment > Sexual factors
4440	Average monthly spirits intake	2053	0.0737008	0.000817325	0.0189941		0.0469796	0.0127435	0.0665528	0.0025216	0.0362227		0.0449595	0.0130326	0.0645501	0.00339558	0.0881607		0.0542899	0.0137269	0.0737008	0.000817325	0.0189941		2053	INTEGER	ORDERED-LOGISTIC	Lifestyle and environment	UK Biobank Assessment Centre > Touchscreen > Lifestyle and environment > Alcohol
5257	Corneal resistance factor (right)	7251	0.0381902	0.00113823	0.0195345		0.011046	0.00339388	0.0381902	0.00113823	0.0195345		0.00671552	0.00346368	0.0227663	0.0525201	0.405957		0.00998826	0.00359467	0.0326139	0.00546513	0.0815513		7251	CONTINUOUS	LINEAR	Physical measures	UK Biobank Assessment Centre > Physical measures > Eye measures > Intraocular pressure
22676	Minimum carotid IMT (intima-medial thickness) at 210 degrees	31029	0.0197088	0.000516077	0.0196054		-0.00354378	0.00155579	-0.0129302	0.0227395	0.181711		-0.00546144	0.00157277	-0.0197088	0.000516077	0.0196054		-0.0051357	0.00163832	-0.0177927	0.00172097	0.0344443		31029	CONTINUOUS	LINEAR	Physical measures	UK Biobank Assessment Centre > Physical measures > Carotid ultrasound
6160#1	Leisure/social activities: Sports club or gym	32596	0.0184757	0.000849521	0.0196137		0.0106422	0.0033342	0.0176774	0.00141321	0.0233492		0.00921388	0.00336484	0.0151661	0.00617454	0.132622		0.0117006	0.00350735	0.0184757	0.000849521	0.0196137		20744/11852(32596)	CAT-MUL	LOGISTIC-BINARY	Mental health	UK Biobank Assessment Centre > Touchscreen > Psychosocial factors > Social support
90142	Fraction acceleration <= 475 milli-gravities	14715	0.026796	0.00114819	0.0196579		0.0156302	0.00447765	0.026796	0.00114819	0.0196579		0.00813937	0.00458445	0.013893	0.0919218	0.516686		0.0132825	0.00479548	0.0217096	0.00844011	0.10758		14715	CONTINUOUS	ORDERED-LOGISTIC	Physical activity	Additional exposures > Physical activity measurement > Acceleration intensity distribution
20519	Recent feelings of tiredness or low energy	22757	0.0215422	0.00115266	0.0196869		0.0121963	0.00346345	0.0215422	0.00115266	0.0196869		0.00654433	0.00355916	0.0114582	0.0838877	0.491808		0.0100598	0.00372804	0.0168913	0.0108226	0.129142		22757	CAT-SIN	ORDERED-LOGISTIC	Mental health	Online follow-up > Mental health > Depression
2070	Frequency of tenseness / restlessness in last 2 weeks	31908	0.0181558	0.00118044	0.0201129		0.0123087	0.00333164	0.0181558	0.00118044	0.0201129		0.00779652	0.00345324	0.0113695	0.0422567	0.370688		0.0113677	0.0036239	0.0159102	0.00447914	0.0699299		31908	CAT-SIN	ORDERED-LOGISTIC	Mental health	UK Biobank Assessment Centre > Touchscreen > Psychosocial factors > Mental health
41210#H523	Operative procedures - secondary OPCS4: H52.3 Injection of sclerosing substance into haemorrhoid	32633	0.0179182	0.0012068	0.0205127		-0.176331	0.0544819	-0.0179182	0.0012068	0.0205127		-0.0929419	0.0543758	-0.00945614	0.087592	0.501496		-0.156785	0.0576828	-0.0150454	0.00656532	0.0916043		32603/30(32633)	CAT-MUL	LOGISTIC-BINARY	Operations	Health-related outcomes > Hospital inpatient > Summary Operations
2257	Hearing difficulty/problems with background noise	32094	0.0180014	0.00125823	0.0213357		0.0109454	0.00339367	0.0180014	0.00125823	0.0213357		0.00673962	0.00341874	0.0110042	0.0486737	0.391599		0.0104851	0.00356424	0.0164196	0.00326267	0.0549307		20458/11636(32094)	CAT-SIN	LOGISTIC-BINARY	Medical history and conditions	UK Biobank Assessment Centre > Touchscreen > Health and medical history > Hearing
22601#23113030	Job coding: university lecturer/professor	18195	0.0238432	0.00129573	0.021815		0.0952685	0.0296197	0.0238432	0.00129573	0.021815		0.0349078	0.0295877	0.00874775	0.238018	0.720904		0.0745145	0.0309398	0.0178565	0.0160011	0.164848		18101/94(18195)	CAT-MUL	LOGISTIC-BINARY	Work environment	Online follow-up > Work environment > Employment history
4836	Loud music exposure frequency	10848	0.0308157	0.00132365	0.0221798		0.0278764	0.00730071	0.0308157	0.00132365	0.0221798		0.01514	0.00783672	0.0163479	0.0886112	0.504884		0.0249004	0.00807588	0.0258542	0.00707134	0.0962028		10848	CAT-SIN	ORDERED-LOGISTIC	Medical history and conditions	UK Biobank Assessment Centre > Touchscreen > Health and medical history > Hearing
1428-3	Spread type	32494	0.019012	0.000608874	0.0228344		-999	-999	-0.010572	0.0566805	0.320631		-999	-999	-0.019012	0.000608874	0.0228344		-999	-999	-0.016403	0.00310519	0.0530702		16710/32494	CAT-SIN	MULTINOMIAL-LOGISTIC	Lifestyle and environment	UK Biobank Assessment Centre > Touchscreen > Lifestyle and environment > Diet
1488	Tea intake	31504	0.0180153	0.00138378	0.0231326		-0.00519954	0.00162578	-0.0180153	0.00138378	0.0231326		-0.00413678	0.00164088	-0.0142025	0.0117012	0.194235		-0.0052595	0.00171059	-0.0173199	0.00210828	0.0397433		31504	INTEGER	LINEAR	Lifestyle and environment	UK Biobank Assessment Centre > Touchscreen > Lifestyle and environment > Diet
41272#S472	Operative procedures - OPCS4: S47.2 Drainage of lesion of skin NEC	32633	0.0176949	0.00138907	0.0231663		0.0591696	0.0185091	0.0176949	0.00138907	0.0231663		0.0372926	0.0186649	0.01106	0.0457152	0.381415		0.0547571	0.0193934	0.0156291	0.00474889	0.0731742		32394/239(32633)	CAT-MUL	LOGISTIC-BINARY	Operations	Health-related outcomes > Hospital inpatient > Summary Operations
41210#Z941	Operative procedures - secondary OPCS4: Z94.1 Bilateral operation	32633	0.017668	0.00141263	0.0233492		0.019831	0.00621285	0.017668	0.00141263	0.0233492		0.00846248	0.00622992	0.00751975	0.174333	0.647289		0.0160348	0.00650296	0.0136494	0.0136683	0.148363		30299/2334(32633)	CAT-MUL	LOGISTIC-BINARY	Operations	Health-related outcomes > Hospital inpatient > Summary Operations
41272#Z941	Operative procedures - OPCS4: Z94.1 Bilateral operation	32633	0.017668	0.00141263	0.0233492		0.019831	0.00621285	0.017668	0.00141263	0.0233492		0.00846248	0.00622992	0.00751975	0.174333	0.647289		0.0160348	0.00650296	0.0136494	0.0136683	0.148363		30299/2334(32633)	CAT-MUL	LOGISTIC-BINARY	Operations	Health-related outcomes > Hospital inpatient > Summary Operations
41246#1780	Treatment speciality of consultant (recoded): Midwife episode	31515	0.0179384	0.00144792	0.023755		-0.120933	0.0379964	-0.0179384	0.00144792	0.023755		-0.0593659	0.0374787	-0.00892309	0.113175	0.553231		-0.10606	0.0406467	-0.0146976	0.00907033	0.113387		31438/77(31515)	CAT-MUL	LOGISTIC-BINARY	Hospital Inpatient - Administration	Health-related outcomes > Hospital inpatient > Summary Administration
4241	Signal-to-noise-ratio (SNR) of triplet (right)	10799	0.0305904	0.00147226	0.0239894		0.00858032	0.00269774	0.0305904	0.00147226	0.0239894		0.0034788	0.00273976	0.0122196	0.204152	0.681262		0.00660362	0.00284956	0.0222961	0.0204854	0.192805		10799	INTEGER	LINEAR	Physical measures	UK Biobank Assessment Centre > Physical measures > Hearing test
20412	Frequency of needing morning drink of alcohol after heavy drinking session in last year	13607	0.0272465	0.00147669	0.0240064		0.157228	0.0494768	0.0272465	0.00147669	0.0240064		0.0881491	0.0502287	0.0150484	0.079182	0.480104		0.139089	0.0518581	0.0229951	0.00729946	0.0983622		13574/33(13607)	CAT-SIN	LOGISTIC-BINARY	Mental health	Online follow-up > Mental health > Alcohol use
6162#3	Types of transport used (excluding work): Public transport	32485	0.0176103	0.00150144	0.0243529		0.0119575	0.00376698	0.0176103	0.00150144	0.0243529		0.00855427	0.003779	0.0125591	0.023592	0.276012		0.0114977	0.00394583	0.016166	0.0035684	0.0586841		24283/8202(32485)	CAT-MUL	LOGISTIC-BINARY	Lifestyle and environment	UK Biobank Assessment Centre > Touchscreen > Lifestyle and environment > Physical activity
41272#M132	Operative procedures - OPCS4: M13.2 Percutaneous drainage of kidney	32633	0.0174855	0.00158276	0.0256132		0.238305	0.0754892	0.0174855	0.00158276	0.0256132		0.0407178	0.0791951	0.00284553	0.607237	0.901382		0.148959	0.0804284	0.0102573	0.0638854	0.365472		32620/13(32633)	CAT-MUL	LOGISTIC-BINARY	Operations	Health-related outcomes > Hospital inpatient > Summary Operations
1050	Time spend outdoors in summer	29887	0.018741	0.00119375	0.0258754		0.00943468	0.0029514	0.0170399	0.00321752	0.0441972		0.00906817	0.00303232	0.0162293	0.0050166	0.117352		0.0109147	0.003175	0.018741	0.00119375	0.0258754		29887	INTEGER	ORDERED-LOGISTIC	Lifestyle and environment	UK Biobank Assessment Centre > Touchscreen > Lifestyle and environment > Sun exposure
41225#4	Resuscitation methods: Positive pressure by mask, drugs administered	540	0.134713	0.00161389	0.0260575		0.182304	0.0581659	0.134713	0.00161389	0.0260575		0.0942906	0.0645118	0.063051	0.142819	0.605371		0.170476	0.0649133	0.113086	0.00829178	0.106279		510/30(540)	CAT-MUL	LOGISTIC-BINARY	Maternity and sex-specific factors	Health-related outcomes > Hospital inpatient > Summary Maternity
22601#33193452	Job coding: other customs and excise or immigration officer, coastguard, emergency planning officer, civilian scenes of crime officer, civilian defence officer	18195	0.0233663	0.00161856	0.0260735		0.231963	0.0736344	0.0233663	0.00161856	0.0260735		0.171761	0.0744053	0.0171259	0.0208711	0.25999		0.235387	0.0772272	0.0226207	0.002274	0.0423047		18180/15(18195)	CAT-MUL	LOGISTIC-BINARY	Work environment	Online follow-up > Work environment > Employment history
41247#3000	Patient classification on admission (recoded): Regular day attender	32633	0.0177168	0.00137014	0.0266934		0.0547354	0.0174048	0.0174077	0.00166081	0.0266934		0.0481839	0.0174812	0.0152572	0.00584426	0.127929		0.058097	0.0181513	0.0177168	0.00137014	0.0290765		32359/274(32633)	CAT-MUL	LOGISTIC-BINARY	Hospital Inpatient - Administration	Health-related outcomes > Hospital inpatient > Summary Administration
22704	Home location - north co-ordinate (rounded)	32633	0.0173942	0.00167466	0.0268551		0.00272525	0.000867162	0.0173942	0.00167466	0.0268551		0.00124343	0.000874735	0.00786908	0.155166	0.624787		0.0022735	0.000911904	0.0138001	0.0126638	0.140174		32633	INTEGER	LINEAR	Local environment	Additional exposures > Local environment > Home locations
90145	Fraction acceleration <= 700 milli-gravities	14715	0.0258784	0.00168931	0.0270284		0.0159433	0.00465824	0.0258784	0.00168931	0.0270284		0.00835511	0.00476792	0.0134822	0.101945	0.532094		0.0135249	0.00500522	0.0209209	0.0111423	0.130377		14715	CONTINUOUS	ORDERED-LOGISTIC	Physical activity	Additional exposures > Physical activity measurement > Acceleration intensity distribution
41245#1380	Main speciality of consultant (recoded): Gynaecology	32571	0.017393	0.00169309	0.0270284		-0.0158624	0.00505306	-0.017393	0.00169309	0.0270284		-0.0119936	0.0051338	-0.0129449	0.0194729	0.252297		-0.0157572	0.00533567	-0.0163628	0.00314323	0.0535558		27557/5014(32571)	CAT-MUL	LOGISTIC-BINARY	Hospital Inpatient - Administration	Health-related outcomes > Hospital inpatient > Summary Administration
41244#400	Intended management of patient (recoded): Planned series of admissions with no overnight stay	30793	0.018043	0.00154237	0.0273482		0.0541146	0.0172646	0.0178608	0.00172084	0.0273482		0.0473029	0.017336	0.0155483	0.00635941	0.134554		0.0570388	0.0180135	0.018043	0.00154237	0.0315052		30515/278(30793)	CAT-MUL	LOGISTIC-BINARY	Hospital Inpatient - Administration	Health-related outcomes > Hospital inpatient > Summary Administration
1930	Miserableness	32287	0.017443	0.00172062	0.0273482		0.0104961	0.00334851	0.017443	0.00172062	0.0273482		0.00161724	0.00338241	0.0026611	0.632545	0.91067		0.00666224	0.00352369	0.0105223	0.0586563	0.351224		19162/13125(32287)	CAT-SIN	LOGISTIC-BINARY	Mental health	UK Biobank Assessment Centre > Touchscreen > Psychosocial factors > Mental health
6158#1	Why reduced smoking: Illness or ill health	554	0.132053	0.00174837	0.0277236		0.13574	0.0434866	0.132053	0.00174837	0.0277236		0.101824	0.042603	0.101533	0.0164905	0.231914		0.138097	0.045987	0.127158	0.00259539	0.0463252		499/55(554)	CAT-MUL	LOGISTIC-BINARY	Lifestyle and environment	UK Biobank Assessment Centre > Touchscreen > Lifestyle and environment > Smoking
41210#A844	Operative procedures - secondary OPCS4: A84.4 Evoked potential recording	32633	0.0172792	0.00179751	0.0284392		0.251439	0.0805259	0.0172792	0.00179751	0.0284392		0.162777	0.0822146	0.0109572	0.0477674	0.390602		0.230315	0.0844011	0.0151067	0.00634878	0.0896418		32621/12(32633)	CAT-MUL	LOGISTIC-BINARY	Operations	Health-related outcomes > Hospital inpatient > Summary Operations
100890	Milk added to cereal	4968	0.0454117	0.00135787	0.0286145		-0.0264551	0.00848264	-0.0442214	0.00181263	0.0286145		-0.0226039	0.00869484	-0.0368732	0.00931646	0.16904		-0.0287618	0.00898013	-0.0454117	0.00135787	0.0289028		2003/2965(4968)	CAT-SIN	LOGISTIC-BINARY	Diet by 24-hour recall	Online follow-up > Diet by 24-hour recall > Cereal yesterday
41250#1000	Methods of discharge from hospital (recoded): Discharged on clinical advice/consent	32627	0.017236	0.00184762	0.0290484		0.0131736	0.00423098	0.017236	0.00184762	0.0290484		0.00873482	0.00428639	0.0112817	0.0415632	0.366418		0.0123056	0.00446387	0.0152609	0.00583708	0.0849552		5745/26882(32627)	CAT-MUL	LOGISTIC-BINARY	Hospital Inpatient - Administration	Health-related outcomes > Hospital inpatient > Summary Administration
41272#Q181	Operative procedures - OPCS4: Q18.1 Diagnostic endoscopic examination of uterus and biopsy of lesion of uterus	32633	0.017232	0.00185036	0.0290484		-0.0343046	0.0110194	-0.017232	0.00185036	0.0290484		-0.0157386	0.0111718	-0.0077989	0.158882	0.631608		-0.0286147	0.0116424	-0.0136053	0.0139754	0.150315		31868/765(32633)	CAT-MUL	LOGISTIC-BINARY	Operations	Health-related outcomes > Hospital inpatient > Summary Operations
41210#C851	Operative procedures - secondary OPCS4: C85.1 Retinopexy using cryotherapy	32633	0.0172302	0.00185241	0.0290484		0.0981333	0.0315303	0.0172302	0.00185241	0.0290484		0.0538355	0.0312616	0.00953274	0.0850554	0.494969		0.0835389	0.0325784	0.014195	0.0103341	0.12564		32552/81(32633)	CAT-MUL	LOGISTIC-BINARY	Operations	Health-related outcomes > Hospital inpatient > Summary Operations
41200#T273	Operative procedures - main OPCS4: T27.3 Repair of ventral hernia using sutures	32633	0.0172249	0.00185844	0.0290787		0.150154	0.0482538	0.0172249	0.00185844	0.0290787		0.114241	0.0492647	0.0128353	0.0204082	0.257062		0.154415	0.0503217	0.0169856	0.00214974	0.0402041		32599/34(32633)	CAT-MUL	LOGISTIC-BINARY	Operations	Health-related outcomes > Hospital inpatient > Summary Operations
24015	Sum of road length of major roads within 100m	32282	0.0172903	0.00189033	0.0295124		0.0139417	0.00383002	0.0172903	0.00189033	0.0295124		0.00836817	0.00400771	0.0103067	0.064045	0.438365		0.0126453	0.00417506	0.0149226	0.00733192	0.0986122		32282	CONTINUOUS	ORDERED-LOGISTIC	Local environment	Additional exposures > Local environment > Residential air pollution
20003#1140867878	Treatment/medication code: sertraline	32633	0.0177151	0.00137153	0.0297609		0.0677186	0.0268099	0.0139816	0.0115405	0.115536		0.0866557	0.0270746	0.0177151	0.00137153	0.0458558		0.0894855	0.0280265	0.0176727	0.00140853	0.0297609		32518/115(32633)	CAT-MUL	LOGISTIC-BINARY	Medications	UK Biobank Assessment Centre > Verbal interview > Medications
4194	Pulse rate	10850	0.0320592	0.000835369	0.0299147		0.00625526	0.00277078	0.0216697	0.023976	0.186955		0.00939474	0.00281165	0.0320592	0.000835369	0.0299147		0.00880633	0.00292559	0.0288851	0.00261467	0.046332		10850	INTEGER	LINEAR	Physical measures	UK Biobank Assessment Centre > Physical measures > Arterial stiffness
22601#35623207	Job coding: personnel or industrial relations officer, recruitment consultant	18195	0.0247601	0.000835654	0.0299147		-0.035721	0.041073	-0.006448	0.384446	0.773256		-0.141178	0.042261	-0.0247601	0.000835654	0.0299147		-0.109797	0.0439707	-0.0185113	0.0125158	0.139265		18145/50(18195)	CAT-MUL	LOGISTIC-BINARY	Work environment	Online follow-up > Work environment > Employment history
41200#C825	Operative procedures - main OPCS4: C82.5 Panretinal laser photocoagulation to lesion of retina	32633	0.0176389	0.00143856	0.0301099		0.252576	0.0838036	0.0167254	0.00251355	0.0362227		0.229365	0.0816754	0.0155714	0.00490552	0.116289		0.27281	0.0857959	0.0176389	0.00143856	0.0301099		32622/11(32633)	CAT-MUL	LOGISTIC-BINARY	Operations	Health-related outcomes > Hospital inpatient > Summary Operations
41200#X292	Operative procedures - main OPCS4: X29.2 Continuous intravenous infusion of therapeutic substance NEC	32633	0.0176358	0.00144139	0.0301099		0.0439218	0.014413	0.0168683	0.00230729	0.0343801		0.0407467	0.0144318	0.0156286	0.0047501	0.113562		0.0479008	0.0150344	0.0176358	0.00144139	0.0301099		32225/408(32633)	CAT-MUL	LOGISTIC-BINARY	Operations	Health-related outcomes > Hospital inpatient > Summary Operations
41247#2002	Patient classification on admission (recoded): Day case: In day bed unit	32633	0.0171396	0.00195783	0.0304322		0.0314776	0.0101665	0.0171396	0.00195783	0.0304322		0.0196309	0.0100267	0.0108392	0.0502176	0.398991		0.0287927	0.01054	0.0151227	0.0062934	0.0890371		31712/921(32633)	CAT-MUL	LOGISTIC-BINARY	Hospital Inpatient - Administration	Health-related outcomes > Hospital inpatient > Summary Administration
6140#1	Heating type(s) in home: Gas central heating	10964	0.0295436	0.00197112	0.0305717		-0.0358552	0.0115884	-0.0295436	0.00197112	0.0305717		-0.0285471	0.0116654	-0.02337	0.0143852	0.21648		-0.036106	0.0121398	-0.0283998	0.00293328	0.0508339		674/10290(10964)	CAT-MUL	LOGISTIC-BINARY	Sociodemographics	UK Biobank Assessment Centre > Touchscreen > Sociodemographics > Household
1628	Alcohol intake versus 10 years previously	31184	0.0179423	0.00153051	0.0313533		-0.00926235	0.00284047	-0.0171158	0.0025043	0.0362227		-0.00828068	0.00290673	-0.0152176	0.00719902	0.146013		-0.0101887	0.00304747	-0.0179423	0.00153051	0.0313533		31184	CAT-SIN	ORDERED-LOGISTIC	Lifestyle and environment	UK Biobank Assessment Centre > Touchscreen > Lifestyle and environment > Alcohol
20003#1140865752	Treatment/medication code: ispaghula husk	32633	0.0175082	0.00156054	0.0317847		0.255378	0.0837507	0.0169058	0.00225578	0.0339468		0.206928	0.078427	0.0146042	0.00833006	0.160287		0.265002	0.083859	0.0175082	0.00156054	0.0317847		32621/12(32633)	CAT-MUL	LOGISTIC-BINARY	Medications	UK Biobank Assessment Centre > Verbal interview > Medications
41200#E893	Operative procedures - main OPCS4: E89.3 Nebuliser therapy	32633	0.018365	0.000906549	0.0319683		0.190439	0.0813448	0.0129604	0.0192133	0.164077		0.261096	0.0786953	0.018365	0.000906549	0.0319683		0.259142	0.0829274	0.0173067	0.00176744	0.0348959		32621/12(32633)	CAT-MUL	LOGISTIC-BINARY	Operations	Health-related outcomes > Hospital inpatient > Summary Operations
41272#E893	Operative procedures - OPCS4: E89.3 Nebuliser therapy	32633	0.018365	0.000906549	0.0319683		0.190439	0.0813448	0.0129604	0.0192133	0.164077		0.261096	0.0786953	0.018365	0.000906549	0.0319683		0.259142	0.0829274	0.0173067	0.00176744	0.0348959		32621/12(32633)	CAT-MUL	LOGISTIC-BINARY	Operations	Health-related outcomes > Hospital inpatient > Summary Operations
22601#71293335	Job coding: other sales-related work including car hirer, skip hire operator, rental operator, sales promoter, film/video renter, money lender	18195	0.0228247	0.00207399	0.0320667		0.162982	0.0529489	0.0228247	0.00207399	0.0320667		0.0376633	0.0536967	0.00520126	0.482952	0.862426		0.115751	0.0559961	0.0153315	0.0386232	0.282519		18166/29(18195)	CAT-MUL	LOGISTIC-BINARY	Work environment	Online follow-up > Work environment > Employment history
41249#5000	Methods of admission to hospital (recoded): Transfer	32592	0.0170535	0.00207656	0.0320667		0.0381331	0.0123852	0.0170535	0.00207656	0.0320667		0.0212078	0.0123499	0.00951221	0.0859263	0.498675		0.031896	0.0129175	0.0136771	0.0135372	0.147409		32047/545(32592)	CAT-MUL	LOGISTIC-BINARY	Hospital Inpatient - Administration	Health-related outcomes > Hospital inpatient > Summary Administration
41272#X292	Operative procedures - OPCS4: X29.2 Continuous intravenous infusion of therapeutic substance NEC	32633	0.0174883	0.00158	0.032089		0.0425445	0.0139062	0.0169347	0.00221683	0.033503		0.0384415	0.0139378	0.0152669	0.00581297	0.127929		0.0458632	0.0145163	0.0174883	0.00158	0.032089		32194/439(32633)	CAT-MUL	LOGISTIC-BINARY	Operations	Health-related outcomes > Hospital inpatient > Summary Operations
40011#8500	Histology of cancer tumour: Duct adenocarcinoma	32633	0.0171604	0.00193316	0.0322012		0.0368002	0.0119709	0.0170165	0.00210992	0.0322012		0.0315729	0.0120477	0.0145068	0.00877279	0.164938		0.0387787	0.0125087	0.0171604	0.00193316	0.0374426		32009/624(32633)	CAT-MUL	LOGISTIC-BINARY	Cancer register	Health-related outcomes > Cancer register
26427	Index of Multiple Deprivation (Scotland)	1938	0.0697447	0.00209617	0.0322012		0.0196057	0.00636858	0.0697447	0.00209617	0.0322012		0.00795359	0.00653348	0.0276651	0.223326	0.704061		0.0147399	0.00677319	0.0493933	0.0295582	0.242487		1938	CONTINUOUS	LINEAR	Sociodemographics	Population characteristics > Baseline characteristics > Indices of Multiple Deprivation
41200#B144	Operative procedures - main OPCS4: B14.4 Partial parathyroidectomy NEC	32633	0.0170169	0.00210929	0.0322012		0.197779	0.064371	0.0170169	0.00210929	0.0322012		0.108207	0.0643445	0.00930831	0.09266	0.517318		0.169111	0.0666009	0.0140615	0.011075	0.130377		32614/19(32633)	CAT-MUL	LOGISTIC-BINARY	Operations	Health-related outcomes > Hospital inpatient > Summary Operations
41272#B144	Operative procedures - OPCS4: B14.4 Partial parathyroidectomy NEC	32633	0.0170169	0.00210929	0.0322012		0.197779	0.064371	0.0170169	0.00210929	0.0322012		0.108207	0.0643445	0.00930831	0.09266	0.517318		0.169111	0.0666009	0.0140615	0.011075	0.130377		32614/19(32633)	CAT-MUL	LOGISTIC-BINARY	Operations	Health-related outcomes > Hospital inpatient > Summary Operations
3526	Mother's age at death	17095	0.0235011	0.00211646	0.0322012		-0.00637216	0.00207317	-0.0235011	0.00211646	0.0322012		-0.00531116	0.0020669	-0.0196498	0.010184	0.177357		-0.00626266	0.00216323	-0.0221367	0.00379323	0.061525		17095	INTEGER	LINEAR	Family history and early life factors	UK Biobank Assessment Centre > Touchscreen > Family history
21053	Degree bothered by dizziness in the last 3 months	25614	0.0192001	0.00211706	0.0322012		0.0127612	0.00371762	0.0192001	0.00211706	0.0322012		0.00688031	0.0038474	0.0102275	0.101659	0.532094		0.0108937	0.00402838	0.015559	0.0127627	0.140688		25614	CAT-SIN	ORDERED-LOGISTIC	Digestive health	Online follow-up > Digestive health
41272#T273	Operative procedures - OPCS4: T27.3 Repair of ventral hernia using sutures	32633	0.017002	0.00212849	0.0323057		0.139954	0.0455635	0.017002	0.00212849	0.0323057		0.0904107	0.0465685	0.0107459	0.0522273	0.404714		0.133471	0.0477114	0.0154848	0.00514962	0.0781596		32595/38(32633)	CAT-MUL	LOGISTIC-BINARY	Operations	Health-related outcomes > Hospital inpatient > Summary Operations
20003#1141179764	Treatment/medication code: tenofovir	32633	0.0176368	0.00144045	0.0328788		0.226363	0.0872807	0.0144004	0.00928003	0.0990615		0.275447	0.0870493	0.0176368	0.00144045	0.0477099		0.276563	0.0883392	0.0174398	0.00162817	0.0328788		32623/10(32633)	CAT-MUL	LOGISTIC-BINARY	Medications	UK Biobank Assessment Centre > Verbal interview > Medications
41272#E101	Operative procedures - OPCS4: E10.1 Biopsy of lesion of nose NEC	32633	0.0174254	0.00164272	0.0330785		0.189649	0.0657891	0.015958	0.00393869	0.0524764		0.187883	0.0652762	0.0159278	0.00400743	0.100125		0.213402	0.0677899	0.0174254	0.00164272	0.0330785		32615/18(32633)	CAT-MUL	LOGISTIC-BINARY	Operations	Health-related outcomes > Hospital inpatient > Summary Operations
41272#H523	Operative procedures - OPCS4: H52.3 Injection of sclerosing substance into haemorrhoid	32633	0.0169552	0.00218954	0.0331612		-0.094275	0.0307787	-0.0169552	0.00218954	0.0331612		-0.0440166	0.0307891	-0.00791306	0.152871	0.623087		-0.0807832	0.0323808	-0.01381	0.0125997	0.13976		32541/92(32633)	CAT-MUL	LOGISTIC-BINARY	Operations	Health-related outcomes > Hospital inpatient > Summary Operations
41272#C851	Operative procedures - OPCS4: C85.1 Retinopexy using cryotherapy	32633	0.0169232	0.00223231	0.0336652		0.0859361	0.0281107	0.0169232	0.00223231	0.0336652		0.0574591	0.0278874	0.0114052	0.0393626	0.35594		0.0795127	0.0290653	0.0151434	0.00622244	0.0885905		32531/102(32633)	CAT-MUL	LOGISTIC-BINARY	Operations	Health-related outcomes > Hospital inpatient > Summary Operations
41251#5001	Sources of admission to hospital (recoded): Transfer to other NHS provider: General ward, young physically disabled, A&E	32527	0.0169282	0.00226269	0.0339787		0.02795	0.00915425	0.0169282	0.00226269	0.0339787		0.0233365	0.00915643	0.0141312	0.0108105	0.185214		0.0288533	0.0095638	0.016727	0.00255212	0.0460093		31512/1015(32527)	CAT-MUL	LOGISTIC-BINARY	Hospital Inpatient - Administration	Health-related outcomes > Hospital inpatient > Summary Administration
41200#X378	Operative procedures - main OPCS4: X37.8 Other specified intramuscular injection	32633	0.016886	0.00228284	0.0342088		0.219739	0.0719786	0.016886	0.00228284	0.0342088		0.148689	0.0756182	0.0108713	0.0495401	0.396321		0.208639	0.0757035	0.015247	0.00587724	0.0853645		32618/15(32633)	CAT-MUL	LOGISTIC-BINARY	Operations	Health-related outcomes > Hospital inpatient > Summary Operations
1687	Comparative body size at age 10	32284	0.0169657	0.00229832	0.0343682		0.00937294	0.00282334	0.0169657	0.00229832	0.0343682		0.0081983	0.00290686	0.0146688	0.0083925	0.160287		0.00977382	0.00304458	0.016804	0.00253082	0.0458352		32284	CAT-SIN	ORDERED-LOGISTIC	Family history and early life factors	UK Biobank Assessment Centre > Touchscreen > Early life factors
41210#W319	Operative procedures - secondary OPCS4: W31.9 Unspecified other autograft of bone	32633	0.0168655	0.00231111	0.0343801		0.186463	0.061193	0.0168655	0.00231111	0.0343801		0.0302846	0.0612988	0.00273371	0.621433	0.908563		0.122656	0.0635381	0.0106847	0.0535818	0.334448		32611/22(32633)	CAT-MUL	LOGISTIC-BINARY	Operations	Health-related outcomes > Hospital inpatient > Summary Operations
20536-0	Weight change during worst episode of depression	10865	0.0292144	0.0023176	0.0343801		-999	-999	-0.0292144	0.0023176	0.0343801		-999	-999	-0.00126549	0.895066	0.98201		-999	-999	-0.0126776	0.186355	0.60073		4473/10865	CAT-SIN	MULTINOMIAL-LOGISTIC	Mental health	Online follow-up > Mental health > Depression
1970	Nervous feelings	32022	0.0170203	0.00231852	0.0343801		0.0123601	0.00405784	0.0170203	0.00231852	0.0343801		-0.000305421	0.00410154	-0.000416155	0.940639	0.989931		0.00616861	0.00427094	0.00807147	0.148636	0.542403		25582/6440(32022)	CAT-SIN	LOGISTIC-BINARY	Mental health	UK Biobank Assessment Centre > Touchscreen > Psychosocial factors > Mental health
1060	Time spent outdoors in winter	24926	0.0198465	0.00172525	0.0344443		0.00829795	0.00314161	0.0155011	0.0143851	0.13416		0.0104082	0.0032092	0.0193402	0.00225903	0.0656229		0.0111655	0.00337103	0.0198465	0.00172525	0.0344443		24926	INTEGER	ORDERED-LOGISTIC	Lifestyle and environment	UK Biobank Assessment Centre > Touchscreen > Lifestyle and environment > Sun exposure
20003#1140888552	Treatment/medication code: enalapril	32633	0.0168197	0.0023756	0.0351529		0.0668719	0.0220091	0.0168197	0.0023756	0.0351529		0.0548731	0.0216604	0.0140233	0.0112956	0.189276		0.0672879	0.0227583	0.0163669	0.00310724	0.0530702		32467/166(32633)	CAT-MUL	LOGISTIC-BINARY	Medications	UK Biobank Assessment Centre > Verbal interview > Medications
41272#A842	Operative procedures - OPCS4: A84.2 Electromyography	32633	0.0168104	0.0023889	0.0352761		0.143449	0.0472302	0.0168104	0.0023889	0.0352761		0.0946759	0.0478466	0.0109485	0.0479435	0.390602		0.137454	0.0490325	0.0155128	0.00506954	0.0771093		32597/36(32633)	CAT-MUL	LOGISTIC-BINARY	Operations	Health-related outcomes > Hospital inpatient > Summary Operations
20421	Ever felt worried, tense, or anxious for most of a month or longer	21459	0.0207121	0.0024085	0.0354725		0.0137601	0.00453462	0.0207121	0.0024085	0.0354725		0.00600906	0.00457673	0.00896333	0.189176	0.663204		0.0107848	0.0047675	0.015442	0.0236821	0.210086		15791/5668(21459)	CAT-SIN	LOGISTIC-BINARY	Mental health	Online follow-up > Mental health > Anxiety
41200#X301	Operative procedures - main OPCS4: X30.1 Injection of Rh immune globulin	32633	0.0167942	0.00241221	0.0354725		-0.244257	0.0807033	-0.0167942	0.00241221	0.0354725		-0.14754	0.0745608	-0.0109507	0.0479001	0.390602		-0.235958	0.081633	-0.0159989	0.00384738	0.0622602		32615/18(32633)	CAT-MUL	LOGISTIC-BINARY	Operations	Health-related outcomes > Hospital inpatient > Summary Operations
2395-1	Hair/balding pattern	15423	0.0244205	0.00241756	0.0354776		-999	-999	-0.0244205	0.00241756	0.0354776		-999	-999	-0.0161955	0.0442794	0.377333		-999	-999	-0.0214618	0.00768138	0.101151		4871/15423	CAT-SIN	MULTINOMIAL-LOGISTIC	Maternity and sex-specific factors	UK Biobank Assessment Centre > Touchscreen > Sex-specific factors > Male-specific factors
20506	Recent feelings or nervousness or anxiety	22725	0.0201079	0.00243172	0.0356116		0.0133263	0.0038231	0.0201079	0.00243172	0.0356116		0.00950591	0.00396734	0.0141749	0.0326007	0.329165		0.0129999	0.00416354	0.0186193	0.00499771	0.0763443		22725	CAT-SIN	ORDERED-LOGISTIC	Mental health	Online follow-up > Mental health > Anxiety
1120	Weekly usage of mobile phone in last 3 months	28111	0.0180725	0.0024416	0.0356827		0.00946849	0.00287081	0.0180725	0.0024416	0.0356827		0.00685514	0.00295625	0.0129232	0.0302456	0.314422		0.00913234	0.00309757	0.0165331	0.00556665	0.0820818		28111	CAT-SIN	ORDERED-LOGISTIC	Lifestyle and environment	UK Biobank Assessment Centre > Touchscreen > Lifestyle and environment > Electronic device use
41272#X388	Operative procedures - OPCS4: X38.8 Other specified subcutaneous injection	32633	0.0167668	0.00245215	0.0357446		0.237562	0.0784563	0.0167668	0.00245215	0.0357446		0.141993	0.0782365	0.0100467	0.0695345	0.455491		0.215715	0.0808855	0.0147675	0.00763255	0.101151		32620/13(32633)	CAT-MUL	LOGISTIC-BINARY	Operations	Health-related outcomes > Hospital inpatient > Summary Operations
5265	Corneal resistance factor (left)	7236	0.0355873	0.00245593	0.0357446		0.0102905	0.00339701	0.0355873	0.00245593	0.0357446		0.00753643	0.00346675	0.0255504	0.0297165	0.313663		0.0102831	0.00359843	0.0335747	0.00427342	0.0679148		7236	CONTINUOUS	LINEAR	Physical measures	UK Biobank Assessment Centre > Physical measures > Eye measures > Intraocular pressure
22603	Year job ended	17293	0.0229936	0.00249167	0.0361905		0.00635535	0.00210123	0.0229936	0.00249167	0.0361905		0.00530675	0.00209889	0.0192235	0.0114627	0.191171		0.00654982	0.00219594	0.0226754	0.00285925	0.0499171		17293	INTEGER	LINEAR	Work environment	Online follow-up > Work environment > Employment history
20515	Recent trouble relaxing	22743	0.0200432	0.00250167	0.0362227		0.0130544	0.00379108	0.0200432	0.00250167	0.0362227		0.00699783	0.00393681	0.0106179	0.109316	0.54604		0.0110389	0.00412712	0.0160971	0.0151915	0.159286		22743	CAT-SIN	ORDERED-LOGISTIC	Mental health	Online follow-up > Mental health > Anxiety
20548#8	Manifestations of mania or irritability: I was more confident than usual	22686	0.0200566	0.00251626	0.0362227		0.0356931	0.0118141	0.0200566	0.00251626	0.0362227		0.0194957	0.0120751	0.0107197	0.106396	0.542741		0.0314296	0.0125149	0.0166729	0.0120222	0.13542		22069/617(22686)	CAT-MUL	LOGISTIC-BINARY	Mental health	Online follow-up > Mental health > Mania
41210#S142	Operative procedures - secondary OPCS4: S14.2 Shave biopsy of lesion of skin NEC	32633	0.0167115	0.00253451	0.0362921		-0.237094	0.0786162	-0.0167115	0.00253451	0.0362921		-0.177567	0.0794234	-0.0123588	0.0255712	0.290352		-0.248356	0.0842933	-0.0163144	0.00320426	0.0542047		32619/14(32633)	CAT-MUL	LOGISTIC-BINARY	Operations	Health-related outcomes > Hospital inpatient > Summary Operations
3751	Chest pain or discomfort when walking uphill or hurrying	3945	0.0479603	0.00256934	0.0367167		0.0359229	0.0119178	0.0479603	0.00256934	0.0367167		0.0110178	0.0120551	0.0145574	0.36061	0.806379		0.024807	0.0124604	0.0316979	0.0464349	0.306422		3199/746(3945)	CAT-SIN	LOGISTIC-BINARY	Medical history and conditions	UK Biobank Assessment Centre > Touchscreen > Health and medical history > Chest pain
41272#K636	Operative procedures - OPCS4: K63.6 Coronary arteriography NEC	32633	0.016677	0.00258717	0.0368971		0.0368452	0.0122302	0.016677	0.00258717	0.0368971		0.0126497	0.0120922	0.00579141	0.295477	0.763075		0.0254726	0.012687	0.0111151	0.0446465	0.302248		32073/560(32633)	CAT-MUL	LOGISTIC-BINARY	Operations	Health-related outcomes > Hospital inpatient > Summary Operations
20107#100	Illnesses of father	29583	0.0180441	0.00190962	0.0371851		-0.010511	0.00350506	-0.0174338	0.00270946	0.0383327		-0.0097377	0.00352856	-0.0160439	0.00578414	0.127929		-0.0114332	0.00368356	-0.0180441	0.00190962	0.0371851		18729/10854(29583)	CAT-MUL	LOGISTIC-BINARY	Family history and early life factors	UK Biobank Assessment Centre > Touchscreen > Family history
41210#Z274	Operative procedures - secondary OPCS4: Z27.4 Duodenum	32633	0.0166413	0.00264274	0.0375385		0.0160266	0.0053308	0.0166413	0.00264274	0.0375385		0.00357231	0.00535902	0.00369027	0.505016	0.866092		0.01036	0.00558774	0.0102635	0.0637236	0.364841		29332/3301(32633)	CAT-MUL	LOGISTIC-BINARY	Operations	Health-related outcomes > Hospital inpatient > Summary Operations
41272#Z274	Operative procedures - OPCS4: Z27.4 Duodenum	32633	0.0166413	0.00264274	0.0375385		0.0160266	0.0053308	0.0166413	0.00264274	0.0375385		0.00357231	0.00535902	0.00369027	0.505016	0.866092		0.01036	0.00558774	0.0102635	0.0637236	0.364841		29332/3301(32633)	CAT-MUL	LOGISTIC-BINARY	Operations	Health-related outcomes > Hospital inpatient > Summary Operations
20107#2	Illnesses of father: Stroke	29543	0.017471	0.00267081	0.0378615		0.014107	0.0046974	0.017471	0.00267081	0.0378615		0.0117466	0.00471343	0.014499	0.0126927	0.201481		0.0146114	0.0049168	0.0172883	0.00295999	0.0511717		25091/4452(29543)	CAT-MUL	LOGISTIC-BINARY	Family history and early life factors	UK Biobank Assessment Centre > Touchscreen > Family history
41210#Z663	Operative procedures - secondary OPCS4: Z66.3 Cervical vertebra	32633	0.0170995	0.00200621	0.0384325		0.0626716	0.0219926	0.0157742	0.00437442	0.0558664		0.0623129	0.0219425	0.0157191	0.00451343	0.110314		0.0707935	0.0229167	0.0170995	0.00200621	0.0384325		32463/170(32633)	CAT-MUL	LOGISTIC-BINARY	Operations	Health-related outcomes > Hospital inpatient > Summary Operations
41272#Z663	Operative procedures - OPCS4: Z66.3 Cervical vertebra	32633	0.0170995	0.00200621	0.0384325		0.0626716	0.0219926	0.0157742	0.00437442	0.0558664		0.0623129	0.0219425	0.0157191	0.00451343	0.110314		0.0707935	0.0229167	0.0170995	0.00200621	0.0384325		32463/170(32633)	CAT-MUL	LOGISTIC-BINARY	Operations	Health-related outcomes > Hospital inpatient > Summary Operations
41200#J132	Operative procedures - main OPCS4: J13.2 Percutaneous biopsy of lesion of liver NEC	32633	0.01705	0.00206745	0.039182		0.0779588	0.0271735	0.0158815	0.00411508	0.053815		0.0764493	0.0270819	0.0156255	0.00475844	0.113562		0.0870667	0.0282673	0.01705	0.00206745	0.039182		32522/111(32633)	CAT-MUL	LOGISTIC-BINARY	Operations	Health-related outcomes > Hospital inpatient > Summary Operations
41272#J132	Operative procedures - OPCS4: J13.2 Percutaneous biopsy of lesion of liver NEC	32633	0.01705	0.00206745	0.039182		0.0779588	0.0271735	0.0158815	0.00411508	0.053815		0.0764493	0.0270819	0.0156255	0.00475844	0.113562		0.0870667	0.0282673	0.01705	0.00206745	0.039182		32522/111(32633)	CAT-MUL	LOGISTIC-BINARY	Operations	Health-related outcomes > Hospital inpatient > Summary Operations
41210#E042	Operative procedures - secondary OPCS4: E04.2 Excision of turbinate of nose NEC	32633	0.0179958	0.0011488	0.0397203		0.0691009	0.0340623	0.0112301	0.0424853	0.266728		0.111426	0.0342698	0.0179958	0.0011488	0.0397203		0.103837	0.0355631	0.0161612	0.00350309	0.0578786		32562/71(32633)	CAT-MUL	LOGISTIC-BINARY	Operations	Health-related outcomes > Hospital inpatient > Summary Operations
41272#L714	Operative procedures - OPCS4: L71.4 Percutaneous transluminal cannulation of artery	32633	0.0164876	0.00289445	0.040787		0.136331	0.0457755	0.0164876	0.00289445	0.040787		0.0816051	0.0453691	0.0099562	0.0720847	0.46201		0.124971	0.0476483	0.0145213	0.00870551	0.109795		32594/39(32633)	CAT-MUL	LOGISTIC-BINARY	Operations	Health-related outcomes > Hospital inpatient > Summary Operations
21034	Frequency of loose/mushy/watery stools in the last 3 months	25611	0.0185679	0.00295966	0.0415408		0.0101292	0.00314012	0.0185679	0.00295966	0.0415408		0.00376278	0.00323006	0.00681091	0.27573	0.755127		0.00800765	0.00338582	0.013915	0.0259469	0.222115		25611	CAT-SIN	ORDERED-LOGISTIC	Digestive health	Online follow-up > Digestive health
22601#24513424	Job coding: librarian, assistant librarian	18195	0.0220213	0.00296852	0.0415828		0.100879	0.033959	0.0220213	0.00296852	0.0415828		0.0528922	0.0349229	0.011229	0.129852	0.581773		0.0900006	0.035794	0.0186423	0.0119055	0.13542		18124/71(18195)	CAT-MUL	LOGISTIC-BINARY	Work environment	Online follow-up > Work environment > Employment history
20505	Recent easy annoyance or irritability	22706	0.0196924	0.00299944	0.0417874		0.0130211	0.00386168	0.0196924	0.00299944	0.0417874		0.0101089	0.00400274	0.0151177	0.0227163	0.272447		0.0128829	0.00419648	0.018499	0.00530555	0.0801828		22706	CAT-SIN	ORDERED-LOGISTIC	Mental health	Online follow-up > Mental health > Anxiety
41210#Z291	Operative procedures - secondary OPCS4: Z29.1 Rectum	32633	0.0164246	0.00300383	0.0417874		0.0249453	0.00840691	0.0164246	0.00300383	0.0417874		0.00697434	0.0084573	0.00456525	0.409555	0.832409		0.0167611	0.00881569	0.010525	0.0572563	0.347459		31424/1209(32633)	CAT-MUL	LOGISTIC-BINARY	Operations	Health-related outcomes > Hospital inpatient > Summary Operations
41272#Z291	Operative procedures - OPCS4: Z29.1 Rectum	32633	0.0164246	0.00300383	0.0417874		0.0249453	0.00840691	0.0164246	0.00300383	0.0417874		0.00697434	0.0084573	0.00456525	0.409555	0.832409		0.0167611	0.00881569	0.010525	0.0572563	0.347459		31424/1209(32633)	CAT-MUL	LOGISTIC-BINARY	Operations	Health-related outcomes > Hospital inpatient > Summary Operations
3456	Number of cigarettes currently smoked daily (current cigarette smokers)	1098	0.0892653	0.00300671	0.0417874		0.0245875	0.00827741	0.0892653	0.00300671	0.0417874		0.0207082	0.00878616	0.0709857	0.0184735	0.242932		0.0262823	0.00904708	0.0873235	0.00370779	0.0604156		1098	INTEGER	LINEAR	Lifestyle and environment	UK Biobank Assessment Centre > Touchscreen > Lifestyle and environment > Smoking
41246#1460	Treatment speciality of consultant (recoded): Endocrinology	31519	0.0166576	0.00310007	0.0430005		0.0582178	0.019685	0.0166576	0.00310007	0.0430005		0.0266482	0.0198963	0.00754414	0.180456	0.65472		0.0480186	0.0206362	0.0131065	0.0199649	0.189693		31305/214(31519)	CAT-MUL	LOGISTIC-BINARY	Hospital Inpatient - Administration	Health-related outcomes > Hospital inpatient > Summary Administration
40006#C504	Type of cancer: ICD10: C50.4 Upper-outer quadrant of breast	32633	0.0163531	0.00313242	0.0433645		0.0632544	0.0214108	0.0163531	0.00313242	0.0433645		0.0397713	0.0215332	0.0102242	0.0647473	0.439766		0.0582769	0.0223141	0.0144568	0.00900763	0.112802		32445/188(32633)	CAT-MUL	LOGISTIC-BINARY	Cancer register	Health-related outcomes > Cancer register
5199	logMAR, initial (right)	7496	0.0351156	0.002352	0.043414		0.0168622	0.00574605	0.0311375	0.00700061	0.0809467		0.0180087	0.0059971	0.0325927	0.00475794	0.113562		0.020155	0.00621899	0.0351156	0.002352	0.043414		7496	CONTINUOUS	ORDERED-LOGISTIC	Physical measures	UK Biobank Assessment Centre > Physical measures > Eye measures > Visual acuity
90130	Fraction acceleration <= 175 milli-gravities	14715	0.0243318	0.00315466	0.0435602		0.00687543	0.00232868	0.0243318	0.00315466	0.0435602		0.0050881	0.00232615	0.0180298	0.0287194	0.311259		0.00656969	0.00243394	0.022246	0.00695397	0.0955228		14715	CONTINUOUS	LINEAR	Physical activity	Additional exposures > Physical activity measurement > Acceleration intensity distribution
90028	Average acceleration 01:00 - 01:59	14715	0.0243284	0.00315885	0.0435602		0.00706025	0.00239162	0.0243284	0.00315885	0.0435602		0.00234535	0.00238932	0.00809262	0.326275	0.784876		0.00498613	0.00249999	0.0164405	0.0461028	0.305673		14715	CONTINUOUS	LINEAR	Physical activity	Additional exposures > Physical activity measurement > Acceleration averages
20016	Fluid intelligence score	10900	0.0282238	0.00320301	0.0440834		-0.01444	0.00444413	-0.0282238	0.00320301	0.0440834		-0.00994522	0.0046197	-0.0190904	0.0462315	0.38416		-0.0139952	0.00482032	-0.0258009	0.00705285	0.0961358		10900	INTEGER	ORDERED-LOGISTIC	Cognitive function	UK Biobank Assessment Centre > Cognitive function > Fluid intelligence / reasoning
100580	Alcohol consumed	4975	0.0416981	0.00324952	0.0445505		0.0246419	0.00837439	0.0416981	0.00324952	0.0445505		0.0124607	0.00857473	0.0206067	0.146089	0.611633		0.0206159	0.00885821	0.0329911	0.0199237	0.189556		2451/2524(4975)	CAT-SIN	LOGISTIC-BINARY	Diet by 24-hour recall	Online follow-up > Diet by 24-hour recall > Alcoholic beverages yesterday
90031	Average acceleration 04:00 - 04:59	14715	0.0242479	0.00326035	0.0446126		0.007037	0.00239167	0.0242479	0.00326035	0.0446126		0.00242141	0.00238936	0.00835491	0.31084	0.77564		0.00511586	0.00250002	0.0168679	0.0407255	0.288357		14715	CONTINUOUS	LINEAR	Physical activity	Additional exposures > Physical activity measurement > Acceleration averages
20003#1141177600	Treatment/medication code: rosiglitazone	32633	0.0162665	0.0032951	0.0449574		0.170239	0.057964	0.0162665	0.0032951	0.0449574		0.0537034	0.0579842	0.0051268	0.354384	0.8042		0.120914	0.0601425	0.0111337	0.0442907	0.300414		32610/23(32633)	CAT-MUL	LOGISTIC-BINARY	Medications	UK Biobank Assessment Centre > Verbal interview > Medications
20132	Number of incorrect matches in round	17033	0.0225109	0.00329823	0.0449574		0.00647263	0.00220256	0.0225109	0.00329823	0.0449574		0.00238968	0.00221875	0.00825305	0.281443	0.757701		0.00475125	0.00231432	0.0157293	0.0400756	0.28683		17033	INTEGER	LINEAR	Cognitive function	Online follow-up > Cognitive function online > Pairs matching
6155#100	Vitamin and mineral supplements	32453	0.0167913	0.00248438	0.045268		-0.00979179	0.00350073	-0.0155257	0.00515544	0.0635509		-0.00980237	0.00352938	-0.0154163	0.00547865	0.124864		-0.0111298	0.00367912	-0.0167913	0.00248438	0.045268		9972/22481(32453)	CAT-MUL	LOGISTIC-BINARY	Medical history and conditions	UK Biobank Assessment Centre > Touchscreen > Health and medical history > Medication
21021	Pulse wave Arterial Stiffness index	10841	0.0297143	0.00196857	0.046332		0.00609224	0.0026345	0.0222056	0.0207554	0.17138		0.00827777	0.00267427	0.0297143	0.00196857	0.0597018		0.00837547	0.00278216	0.0289001	0.00261194	0.046332		10841	CONTINUOUS	LINEAR	Physical measures	UK Biobank Assessment Centre > Physical measures > Arterial stiffness
24006	Particulate matter air pollution (pm2.5); 2010	30454	0.0172084	0.00266981	0.0470737		0.00473825	0.00165022	0.0164511	0.00408934	0.0537578		0.00435812	0.00166191	0.0150254	0.00873397	0.164645		0.00520744	0.00173377	0.0172084	0.00266981	0.0470737		30454	CONTINUOUS	LINEAR	Local environment	Additional exposures > Local environment > Residential air pollution
41245#1610	Main speciality of consultant (recoded): Ophthalmology	32549	0.016192	0.00348287	0.0473831		0.0151156	0.0051742	0.016192	0.00348287	0.0473831		0.00598417	0.00513432	0.00646081	0.243774	0.725125		0.0116937	0.00537923	0.0120497	0.0297042	0.243122		28882/3667(32549)	CAT-MUL	LOGISTIC-BINARY	Hospital Inpatient - Administration	Health-related outcomes > Hospital inpatient > Summary Administration
6145#5	Illness, injury, bereavement, stress in last 2 years: Marital separation/divorce	32454	0.0161943	0.00352635	0.0478827		0.0275689	0.00944921	0.0161943	0.00352635	0.0478827		0.016803	0.00971413	0.00960181	0.0836674	0.490923		0.0259022	0.0100505	0.0143053	0.00995794	0.122538		31471/983(32454)	CAT-MUL	LOGISTIC-BINARY	Mental health	UK Biobank Assessment Centre > Touchscreen > Psychosocial factors > Mental health
100150	Drinking water intake	4975	0.0450535	0.00147082	0.0484893		0.0136924	0.00658042	0.0269183	0.0575705	0.322834		0.0236843	0.00692648	0.0450535	0.00147082	0.0484893		0.0216672	0.00713778	0.0401657	0.00458616	0.0714432		4975	CAT-SIN	ORDERED-LOGISTIC	Diet by 24-hour recall	Online follow-up > Diet by 24-hour recall > Hot/cold beverages yesterday
6142#4	Current employment status: Unable to work because of sickness or disability	32588	0.0161239	0.00360274	0.0488265		0.0408077	0.014019	0.0161239	0.00360274	0.0488265		0.0118045	0.0142857	0.00457755	0.408618	0.832236		0.0287404	0.0147844	0.0107687	0.051892	0.327525		32153/435(32588)	CAT-MUL	LOGISTIC-BINARY	Sociodemographics	UK Biobank Assessment Centre > Touchscreen > Sociodemographics > Employment
41210#U201	Operative procedures - secondary OPCS4: U20.1 Transthoracic echocardiography	32633	0.0160913	0.00364785	0.0493089		0.0396559	0.0136426	0.0160913	0.00364785	0.0493089		0.02013	0.0135967	0.00819628	0.138705	0.597913		0.0336951	0.0142112	0.0131259	0.0177269	0.175714		32190/443(32633)	CAT-MUL	LOGISTIC-BINARY	Operations	Health-related outcomes > Hospital inpatient > Summary Operations
22683	Quality control indicator for IMT at 150 degrees	1929	0.0660715	0.00365225	0.0493089		0.0632011	0.0217558	0.0660715	0.00365225	0.0493089		0.0167271	0.0224161	0.0170067	0.455269	0.847619		0.0435823	0.0229794	0.0431923	0.057721	0.349382		1742/187(1929)	CAT-SIN	LOGISTIC-BINARY	Physical measures	UK Biobank Assessment Centre > Physical measures > Carotid ultrasound
41210#Z283	Operative procedures - secondary OPCS4: Z28.3 Ascending colon	32633	0.0160794	0.0036729	0.0493994		0.0255467	0.00879447	0.0160794	0.0036729	0.0493994		0.0141678	0.00883064	0.00888159	0.108618	0.54447		0.0218249	0.00920493	0.0131249	0.0177359	0.175714		31526/1107(32633)	CAT-MUL	LOGISTIC-BINARY	Operations	Health-related outcomes > Hospital inpatient > Summary Operations
41272#Z283	Operative procedures - OPCS4: Z28.3 Ascending colon	32633	0.0160794	0.0036729	0.0493994		0.0255467	0.00879447	0.0160794	0.0036729	0.0493994		0.0141678	0.00883064	0.00888159	0.108618	0.54447		0.0218249	0.00920493	0.0131249	0.0177359	0.175714		31526/1107(32633)	CAT-MUL	LOGISTIC-BINARY	Operations	Health-related outcomes > Hospital inpatient > Summary Operations
22606#0	Workplace very noisy: Rarely/never	18188	0.0232331	0.00172468	0.0500486		-0.0112201	0.00524973	-0.0158475	0.0325665	0.227371		-0.0164783	0.00525829	-0.0232331	0.00172468	0.0548185		-0.0163748	0.00549353	-0.0220992	0.00287384	0.0500486		3906/14282(18188)	CAT-MUL	LOGISTIC-BINARY	Work environment	Online follow-up > Work environment > Employment history
41272#C798	Operative procedures - OPCS4: C79.8 Other specified operations on vitreous body	32633	0.0175381	0.00153185	0.0502674		0.132539	0.0600817	0.0122142	0.0273456	0.203196		0.17982	0.0567253	0.0175381	0.00153185	0.0502674		0.18118	0.0609943	0.0164398	0.00297705	0.0513415		32610/23(32633)	CAT-MUL	LOGISTIC-BINARY	Operations	Health-related outcomes > Hospital inpatient > Summary Operations
24019	Particulate matter air pollution (pm10); 2007	32226	0.0165888	0.0028987	0.0503579		0.00385309	0.00139909	0.0153395	0.0058886	0.0703851		0.00378881	0.00141052	0.0149614	0.00723061	0.146013		0.00438051	0.00147076	0.0165888	0.0028987	0.0503579		32226	CONTINUOUS	LINEAR	Local environment	Additional exposures > Local environment > Residential air pollution
100390	Tea consumed	4975	0.0410268	0.003784	0.0507974		-0.0309166	0.0106792	-0.0410268	0.003784	0.0507974		-0.0224326	0.0109741	-0.0289807	0.0408978	0.36208		-0.0306708	0.0113145	-0.0384196	0.00670138	0.0927722		931/4044(4975)	CAT-SIN	LOGISTIC-BINARY	Diet by 24-hour recall	Online follow-up > Diet by 24-hour recall > Hot/cold beverages yesterday
41222#2	Delivery onset methods: Caesarean section	662	0.12198	0.00159235	0.0520118		0.0288207	0.0285324	0.0393592	0.311566	0.724728		0.0993972	0.0315319	0.12198	0.00159235	0.0520118		0.0767771	0.0316658	0.0941381	0.0151305	0.158881		512/150(662)	CAT-MUL	LOGISTIC-BINARY	Maternity and sex-specific factors	Health-related outcomes > Hospital inpatient > Summary Maternity
20003#1140916356	Treatment/medication code: losartan	32633	0.015976	0.00389816	0.0522309		0.0587705	0.0203635	0.015976	0.00389816	0.0522309		0.029253	0.0202168	0.00800998	0.147904	0.613776		0.0469516	0.0211311	0.0123	0.02628	0.223885		32433/200(32633)	CAT-MUL	LOGISTIC-BINARY	Medications	UK Biobank Assessment Centre > Verbal interview > Medications
41210#Y829	Operative procedures - secondary OPCS4: Y82.9 Unspecified local anaesthetic	32633	0.0159628	0.00392779	0.0524297		0.0278285	0.00965	0.0159628	0.00392779	0.0524297		0.0162487	0.00968114	0.00929119	0.0932617	0.517318		0.0246727	0.010102	0.0135198	0.014588	0.154502		31712/921(32633)	CAT-MUL	LOGISTIC-BINARY	Operations	Health-related outcomes > Hospital inpatient > Summary Operations
41272#Y829	Operative procedures - OPCS4: Y82.9 Unspecified local anaesthetic	32633	0.0159628	0.00392779	0.0524297		0.0278285	0.00965	0.0159628	0.00392779	0.0524297		0.0162487	0.00968114	0.00929119	0.0932617	0.517318		0.0246727	0.010102	0.0135198	0.014588	0.154502		31712/921(32633)	CAT-MUL	LOGISTIC-BINARY	Operations	Health-related outcomes > Hospital inpatient > Summary Operations
41200#W281	Operative procedures - main OPCS4: W28.1 Application of internal fixation to bone NEC	32633	0.0159492	0.00395864	0.0526433		0.217455	0.0755087	0.0159492	0.00395864	0.0526433		0.0523292	0.0767918	0.00377006	0.495852	0.863467		0.1487	0.0785169	0.0104823	0.0582749	0.350639		32619/14(32633)	CAT-MUL	LOGISTIC-BINARY	Operations	Health-related outcomes > Hospital inpatient > Summary Operations
2804	Age when last used oral contraceptive pill	13518	0.0254593	0.00306831	0.052659		0.00727912	0.00253161	0.0247224	0.00403953	0.0534183		0.00635019	0.0025639	0.0212983	0.0132617	0.207503		0.00788977	0.00266449	0.0254593	0.00306831	0.052659		13518	INTEGER	LINEAR	Maternity and sex-specific factors	UK Biobank Assessment Centre > Touchscreen > Sex-specific factors > Female-specific factors
41248#1001	Destinations on discharge from hospital (recoded): Usual Place of residence: Living with relatives	32422	0.0159899	0.00398389	0.0528798		0.0331462	0.0115127	0.0159899	0.00398389	0.0528798		0.0147718	0.0113584	0.00722347	0.193375	0.66718		0.0258568	0.0119322	0.0120355	0.0302185	0.244229		31730/692(32422)	CAT-MUL	LOGISTIC-BINARY	Hospital Inpatient - Administration	Health-related outcomes > Hospital inpatient > Summary Administration
3143	Ankle spacing width	17837	0.0235648	0.00164447	0.0532238		-0.000965323	0.00182956	-0.00395101	0.597741	0.890357		-0.00577242	0.00183358	-0.0235648	0.00164447	0.0532238		-0.00442938	0.0019159	-0.0173085	0.0207859	0.192805		17837	CONTINUOUS	LINEAR	Physical measures	UK Biobank Assessment Centre > Physical measures > Bone-densitometry of heel
6149#100	Mouth/teeth dental problems	32472	0.0159603	0.00402338	0.0533041		-0.00981016	0.00341077	-0.0159603	0.00402338	0.0533041		-0.00445856	0.00343596	-0.00720125	0.194405	0.668578		-0.00787713	0.0035837	-0.0121977	0.0279412	0.234039		10895/21577(32472)	CAT-MUL	LOGISTIC-BINARY	Medical history and conditions	UK Biobank Assessment Centre > Touchscreen > Health and medical history > Mouth
41210#Z383	Operative procedures - secondary OPCS4: Z38.3 Common femoral artery	32633	0.0158932	0.00408771	0.0537578		0.139074	0.0484631	0.0158932	0.00408771	0.0537578		0.0271003	0.047853	0.00313477	0.571211	0.889725		0.0863876	0.0501419	0.00954082	0.0847915	0.418436		32599/34(32633)	CAT-MUL	LOGISTIC-BINARY	Operations	Health-related outcomes > Hospital inpatient > Summary Operations
41272#Z383	Operative procedures - OPCS4: Z38.3 Common femoral artery	32633	0.0158932	0.00408771	0.0537578		0.139074	0.0484631	0.0158932	0.00408771	0.0537578		0.0271003	0.047853	0.00313477	0.571211	0.889725		0.0863876	0.0501419	0.00954082	0.0847915	0.418436		32599/34(32633)	CAT-MUL	LOGISTIC-BINARY	Operations	Health-related outcomes > Hospital inpatient > Summary Operations
41229#5NM	PCT responsible for patient data: HALTON AND ST HELENS PCT	32633	0.0158898	0.00409554	0.0537578		0.0458915	0.0159871	0.0158898	0.00409554	0.0537578		0.024849	0.0162245	0.00847854	0.125615	0.579286		0.03943	0.016853	0.0129516	0.0192953	0.186075		32305/328(32633)	CAT-MUL	LOGISTIC-BINARY	Hospital Inpatient - Administration	Health-related outcomes > Hospital inpatient > Summary Administration
41272#M451	Operative procedures - OPCS4: M45.1 Diagnostic endoscopic examination of bladder and biopsy of lesion of bladder NEC	32633	0.0163318	0.00317189	0.0539145		-0.0570889	0.0218856	-0.0144403	0.00908675	0.0976462		-0.0592717	0.0219568	-0.0149424	0.00694418	0.141845		-0.0678448	0.0229961	-0.0163318	0.00317189	0.0539145		32458/175(32633)	CAT-MUL	LOGISTIC-BINARY	Operations	Health-related outcomes > Hospital inpatient > Summary Operations
41272#J449	Operative procedures - OPCS4: J44.9 Unspecified diagnostic endoscopic retrograde examination of bile duct	32633	0.0163055	0.00322091	0.0543567		0.177653	0.0718068	0.013706	0.0132831	0.127575		0.183608	0.0675636	0.0150363	0.00659827	0.138779		0.215032	0.073051	0.0163055	0.00322091	0.0543567		32616/17(32633)	CAT-MUL	LOGISTIC-BINARY	Operations	Health-related outcomes > Hospital inpatient > Summary Operations
41229#5NH	PCT responsible for patient data: EAST LANCASHIRE TEACHING PCT	32633	0.0158509	0.00418746	0.0546607		0.0626358	0.0218738	0.0158509	0.00418746	0.0546607		0.0289631	0.0221417	0.00724129	0.190838	0.664029		0.0507938	0.0230026	0.012224	0.0272226	0.23053		32458/175(32633)	CAT-MUL	LOGISTIC-BINARY	Hospital Inpatient - Administration	Health-related outcomes > Hospital inpatient > Summary Administration
41272#U221	Operative procedures - OPCS4: U22.1 Electroencephalograph telemetry	32633	0.0158425	0.00420766	0.0548233		0.197818	0.0691011	0.0158425	0.00420766	0.0548233		0.124267	0.0725043	0.00948832	0.0865192	0.499106		0.18505	0.0733835	0.0139584	0.0116792	0.134605		32617/16(32633)	CAT-MUL	LOGISTIC-BINARY	Operations	Health-related outcomes > Hospital inpatient > Summary Operations
41272#C224	Operative procedures - OPCS4: C22.4 Injection into eyelid	32633	0.0162735	0.00328176	0.0551211		0.217811	0.0831897	0.0145016	0.00879658	0.0957153		0.220016	0.0829394	0.0147	0.00791454	0.155565		0.253327	0.0862549	0.0162735	0.00328176	0.0551211		32622/11(32633)	CAT-MUL	LOGISTIC-BINARY	Operations	Health-related outcomes > Hospital inpatient > Summary Operations
41210#Z924	Operative procedures - secondary OPCS4: Z92.4 Chest NEC	32633	0.0158143	0.00427587	0.0555046		0.0437921	0.0153292	0.0158143	0.00427587	0.0555046		0.0293505	0.0152695	0.0106409	0.054569	0.414685		0.0405061	0.0159682	0.0140426	0.0111836	0.130377		32279/354(32633)	CAT-MUL	LOGISTIC-BINARY	Operations	Health-related outcomes > Hospital inpatient > Summary Operations
41272#Z924	Operative procedures - OPCS4: Z92.4 Chest NEC	32633	0.0158143	0.00427587	0.0555046		0.0437921	0.0153292	0.0158143	0.00427587	0.0555046		0.0293505	0.0152695	0.0106409	0.054569	0.414685		0.0405061	0.0159682	0.0140426	0.0111836	0.130377		32279/354(32633)	CAT-MUL	LOGISTIC-BINARY	Operations	Health-related outcomes > Hospital inpatient > Summary Operations
20520	Recent worrying too much about different things	22722	0.0189475	0.00428344	0.0555046		0.0120382	0.0037424	0.0189475	0.00428344	0.0555046		0.00627235	0.00386571	0.00978371	0.140271	0.601095		0.0100167	0.00405713	0.0149816	0.0239173	0.210853		22722	CAT-SIN	ORDERED-LOGISTIC	Mental health	Online follow-up > Mental health > Anxiety
41210#Z361	Operative procedures - secondary OPCS4: Z36.1 Carotid artery NEC	32633	0.0173096	0.00176434	0.0555805		0.0496403	0.0408579	0.00672659	0.224319	0.637475		0.124937	0.0399471	0.0173096	0.00176434	0.0555805		0.104231	0.0420767	0.0137117	0.0132444	0.144871		32585/48(32633)	CAT-MUL	LOGISTIC-BINARY	Operations	Health-related outcomes > Hospital inpatient > Summary Operations
41272#Z361	Operative procedures - OPCS4: Z36.1 Carotid artery NEC	32633	0.0173096	0.00176434	0.0555805		0.0496403	0.0408579	0.00672659	0.224319	0.637475		0.124937	0.0399471	0.0173096	0.00176434	0.0555805		0.104231	0.0420767	0.0137117	0.0132444	0.144871		32585/48(32633)	CAT-MUL	LOGISTIC-BINARY	Operations	Health-related outcomes > Hospital inpatient > Summary Operations
41200#H201	Operative procedures - main OPCS4: H20.1 Fibreoptic endoscopic snare resection of lesion of colon	32633	0.0157996	0.00431166	0.0557281		0.0242164	0.00848425	0.0157996	0.00431166	0.0557281		0.019462	0.00846977	0.0127199	0.0215665	0.26585		0.0246496	0.00885056	0.0154168	0.00534909	0.0806689		31447/1186(32633)	CAT-MUL	LOGISTIC-BINARY	Operations	Health-related outcomes > Hospital inpatient > Summary Operations
1200	Sleeplessness / insomnia	32619	0.0158011	0.00431641	0.0557281		0.00860634	0.00277099	0.0158011	0.00431641	0.0557281		0.00387083	0.00284315	0.00705512	0.202593	0.678564		0.00733178	0.00298399	0.0128037	0.0207464	0.192805		32619	CAT-SIN	ORDERED-LOGISTIC	Lifestyle and environment	UK Biobank Assessment Centre > Touchscreen > Lifestyle and environment > Sleep
21036	Severity of current abdominal pain	7146	0.0337406	0.00432469	0.0557334		0.0170454	0.00554512	0.0337406	0.00432469	0.0557334		0.00517747	0.00575628	0.0100586	0.395204	0.826151		0.0134356	0.00599049	0.025131	0.0336031	0.258584		7146	CAT-SIN	ORDERED-LOGISTIC	Digestive health	Online follow-up > Digestive health
103160	Oily fish intake	4971	0.0404703	0.00430187	0.0558397		-0.0368302	0.0117036	-0.0404297	0.00434081	0.0558397		-0.0291167	0.0123241	-0.0312079	0.0277392	0.30474		-0.0390052	0.012624	-0.0404703	0.00430187	0.0680617		4971	CAT-SIN	ORDERED-LOGISTIC	Diet by 24-hour recall	Online follow-up > Diet by 24-hour recall > Meat/fish yesterday
20460	Belief that own life is meaningful	22354	0.0190636	0.00436308	0.0558664		-0.0105393	0.00337781	-0.0190636	0.00436308	0.0558664		-0.00617839	0.00347567	-0.011089	0.0973245	0.523731		-0.00944499	0.00363829	-0.0162592	0.0150503	0.158274		22354	CAT-SIN	ORDERED-LOGISTIC	Mental health	Online follow-up > Mental health > Happiness and subjective well-being
2946	Father's age	9033	0.0299787	0.00436908	0.0558664		-0.00606248	0.00212678	-0.0299787	0.00436908	0.0558664		-0.00249881	0.00222177	-0.0118349	0.260686	0.741171		-0.00491347	0.00229746	-0.0224985	0.0324671	0.25463		9033	INTEGER	LINEAR	Family history and early life factors	UK Biobank Assessment Centre > Touchscreen > Family history
2405	Number of children fathered	15419	0.0229406	0.00438327	0.0558788		-0.0119284	0.00388949	-0.0229406	0.00438327	0.0558788		-0.00645351	0.00399541	-0.0123166	0.126162	0.579542		-0.0102483	0.00417834	-0.0187161	0.0201094	0.190301		15419	INTEGER	ORDERED-LOGISTIC	Maternity and sex-specific factors	UK Biobank Assessment Centre > Touchscreen > Sex-specific factors > Male-specific factors
41200#S472	Operative procedures - main OPCS4: S47.2 Drainage of lesion of skin NEC	32633	0.0162062	0.00341276	0.0559198		0.0559654	0.0196489	0.0157662	0.00439438	0.0559198		0.0487119	0.0197812	0.013631	0.0137959	0.211874		0.060226	0.0205704	0.0162062	0.00341276	0.0569168		32420/213(32633)	CAT-MUL	LOGISTIC-BINARY	Operations	Health-related outcomes > Hospital inpatient > Summary Operations
20003#1140869848	Treatment/medication code: methotrexate	32633	0.0172814	0.00179509	0.0559213		0.0343655	0.0275162	0.00691431	0.211653	0.620261		0.0852032	0.0272912	0.0172814	0.00179509	0.0559213		0.0690825	0.0285418	0.0133989	0.0154952	0.161277		32522/111(32633)	CAT-MUL	LOGISTIC-BINARY	Medications	UK Biobank Assessment Centre > Verbal interview > Medications
100019	Carotene	4977	0.0403211	0.00442292	0.0561822		-0.0117117	0.00411381	-0.0403211	0.00442292	0.0561822		-0.00438317	0.00422477	-0.0147097	0.299438	0.76677		-0.00915234	0.00435816	-0.0297596	0.0357301	0.268278		4977	CONTINUOUS	LINEAR	Diet by 24-hour recall	Online follow-up > Diet by 24-hour recall > Estimated nutrients yesterday
22678	Maximum carotid IMT (intima-medial thickness) at 210 degrees	31029	0.017681	0.0018401	0.056613		-0.00173802	0.00153628	-0.00642268	0.25791	0.67265		-0.00483769	0.00155301	-0.017681	0.0018401	0.056613		-0.00386996	0.00161778	-0.0135791	0.0167521	0.170113		31029	CONTINUOUS	LINEAR	Physical measures	UK Biobank Assessment Centre > Physical measures > Carotid ultrasound
41272#E031	Operative procedures - OPCS4: E03.1 Submucous excision of septum of nose	32633	0.0162151	0.00339517	0.0568912		0.0932337	0.0343303	0.0150338	0.00660714	0.0772796		0.0862983	0.0343817	0.0138932	0.0120759	0.196768		0.104801	0.035776	0.0162151	0.00339517	0.0568912		32564/69(32633)	CAT-MUL	LOGISTIC-BINARY	Operations	Health-related outcomes > Hospital inpatient > Summary Operations
22504	Bring up phlegm/sputum/mucus on most days	18537	0.0215041	0.00340802	0.0569168		0.0215348	0.00789923	0.0200218	0.00640341	0.075414		0.0201543	0.00785484	0.0188446	0.0102873	0.177916		0.0240931	0.00822819	0.0215041	0.00340802	0.0569168		17066/1471(18537)	CAT-SIN	LOGISTIC-BINARY	Work environment	Online follow-up > Work environment > Medical information
22660#101	Gap coding: Paid work for less than 15 hours per week on average or lasting less than 6 months	17445	0.0221206	0.00347533	0.057554		-0.0169977	0.00604549	-0.0212851	0.00492645	0.0611535		-0.0146905	0.0060771	-0.0183014	0.0156274	0.225103		-0.0185359	0.00634345	-0.0221206	0.00347533	0.057554		14509/2936(17445)	CAT-MUL	LOGISTIC-BINARY	Work environment	Online follow-up > Work environment > Employment history
6143#3	Transport type for commuting to job workplace: Public transport	20751	0.0196808	0.00457575	0.0580195		0.0147112	0.00518852	0.0196808	0.00457575	0.0580195		0.00260218	0.00529313	0.00341307	0.622975	0.90913		0.00968503	0.00549906	0.0122265	0.0781866	0.403632		16793/3958(20751)	CAT-MUL	LOGISTIC-BINARY	Sociodemographics	UK Biobank Assessment Centre > Touchscreen > Sociodemographics > Employment
40006#C440	Type of cancer: ICD10: C44.0 Skin of lip	32633	0.0156866	0.00459712	0.0581864		-0.19677	0.0695034	-0.0156866	0.00459712	0.0581864		-0.143254	0.0689241	-0.0115046	0.0376786	0.350021		-0.195337	0.0733361	-0.0147585	0.0076696	0.101151		32615/18(32633)	CAT-MUL	LOGISTIC-BINARY	Cancer register	Health-related outcomes > Cancer register
41210#E851	Operative procedures - secondary OPCS4: E85.1 Invasive ventilation	32633	0.0161462	0.00353373	0.058249		0.106622	0.0433418	0.0136209	0.0138662	0.131571		0.116528	0.0426884	0.0151104	0.00633625	0.134465		0.130705	0.0448165	0.0161462	0.00353373	0.058249		32591/42(32633)	CAT-MUL	LOGISTIC-BINARY	Operations	Health-related outcomes > Hospital inpatient > Summary Operations
1448-3	Bread type	31372	0.0159877	0.00462534	0.0583212		-999	-999	-0.0159877	0.00462534	0.0583212		-999	-999	-0.0111819	0.0476344	0.390327		-999	-999	-0.0148788	0.00839968	0.107467		20171/31372	CAT-SIN	MULTINOMIAL-LOGISTIC	Lifestyle and environment	UK Biobank Assessment Centre > Touchscreen > Lifestyle and environment > Diet
23127	Trunk fat percentage	32220	0.0157732	0.00463245	0.0583212		0.00411166	0.00145205	0.0157732	0.00463245	0.0583212		-0.00272293	0.00146462	-0.0103572	0.0630063	0.436975		2.34581e-05	0.00152718	8.55788e-05	0.987744	0.996602		32220	CONTINUOUS	LINEAR	Physical measures	UK Biobank Assessment Centre > Physical measures > Anthropometry > Impedance measures
20003#1140875408	Treatment/medication code: allopurinol	32633	0.0156571	0.00467431	0.0587438		0.051985	0.0183801	0.0156571	0.00467431	0.0587438		0.0318421	0.0182355	0.0096666	0.0807657	0.485142		0.0455888	0.0191074	0.0132083	0.017025	0.172144		32395/238(32633)	CAT-MUL	LOGISTIC-BINARY	Medications	UK Biobank Assessment Centre > Verbal interview > Medications
24508	Distance (Euclidean) to coast	32336	0.0157195	0.00469893	0.0589487		-0.00375628	0.00132868	-0.0157195	0.00469893	0.0589487		-0.00304854	0.00134125	-0.012639	0.0230327	0.274379		-0.00394745	0.00139769	-0.015704	0.00474014	0.0731742		32336	CONTINUOUS	LINEAR	Local environment	Additional exposures > Local environment > Greenspace and coastal proximity
41272#W319	Operative procedures - OPCS4: W31.9 Unspecified other autograft of bone	32633	0.0156435	0.00471037	0.0589878		0.170126	0.0601881	0.0156435	0.00471037	0.0589878		0.0152038	0.06038	0.00139329	0.801285	0.956813		0.10425	0.0624897	0.00923275	0.0953395	0.441101		32610/23(32633)	CAT-MUL	LOGISTIC-BINARY	Operations	Health-related outcomes > Hospital inpatient > Summary Operations
41200#K636	Operative procedures - main OPCS4: K63.6 Coronary arteriography NEC	32633	0.0156354	0.00473193	0.0591028		0.0388586	0.0137574	0.0156354	0.00473193	0.0591028		0.0122124	0.0136238	0.00496245	0.370023	0.815278		0.0268589	0.0142775	0.0104141	0.0599295	0.353785		32193/440(32633)	CAT-MUL	LOGISTIC-BINARY	Operations	Health-related outcomes > Hospital inpatient > Summary Operations
914	Duration of vigorous activity	20224	0.019858	0.00473623	0.0591028		0.00574256	0.00203306	0.019858	0.00473623	0.0591028		0.00303705	0.00204564	0.0104399	0.13763	0.594828		0.00513622	0.00213483	0.0169159	0.0161346	0.165263		20224	INTEGER	LINEAR	Lifestyle and environment	UK Biobank Assessment Centre > Touchscreen > Lifestyle and environment > Physical activity
41249#2019	Methods of admission to hospital (recoded): Emergency admission: other	32592	0.0156405	0.0047447	0.0591045		0.0364185	0.0128972	0.0156405	0.0047447	0.0591045		0.0271783	0.0129072	0.0116635	0.0352286	0.336443		0.0362281	0.0134681	0.0148992	0.007145	0.0966484		32091/501(32592)	CAT-MUL	LOGISTIC-BINARY	Hospital Inpatient - Administration	Health-related outcomes > Hospital inpatient > Summary Administration
2020	Loneliness, isolation	32296	0.0156473	0.00491965	0.0611535		0.0130625	0.00464508	0.0156473	0.00491965	0.0611535		0.00159478	0.00470928	0.00188454	0.734864	0.941048		0.00814031	0.00489822	0.0092479	0.0965191	0.443662		27690/4606(32296)	CAT-SIN	LOGISTIC-BINARY	Mental health	UK Biobank Assessment Centre > Touchscreen > Psychosocial factors > Mental health
20440	Impact on normal roles during worst period of depression	12797	0.0248299	0.00496177	0.0614843		0.0130787	0.00429748	0.0248299	0.00496177	0.0614843		0.00746456	0.00440959	0.0140456	0.112077	0.551944		0.0111715	0.00460661	0.0202293	0.0220964	0.20028		12797	CAT-SIN	ORDERED-LOGISTIC	Mental health	Online follow-up > Mental health > Depression
20004#1228	Operation code: thyroid radioablation therapy	32633	0.0170445	0.00207433	0.0623002		0.0939628	0.0583702	0.00890973	0.107502	0.449162		0.176724	0.0573723	0.0170445	0.00207433	0.0623002		0.161144	0.0598697	0.0148959	0.00712154	0.0965152		32609/24(32633)	CAT-MUL	LOGISTIC-BINARY	Operations	UK Biobank Assessment Centre > Verbal interview > Operations
20003#1141146188	Treatment/medication code: latanoprost	32633	0.0170225	0.00210217	0.0623439		0.0940833	0.0488145	0.0106725	0.0538556	0.310348		0.143738	0.0467273	0.0170225	0.00210217	0.0623439		0.136445	0.0497629	0.0151779	0.0061056	0.0876042		32598/35(32633)	CAT-MUL	LOGISTIC-BINARY	Medications	UK Biobank Assessment Centre > Verbal interview > Medications
20503	Ever addicted to prescription or over-the-counter medication	1228	0.0797959	0.00506399	0.0626415		-0.0750351	0.0267952	-0.0797959	0.00506399	0.0626415		-0.0564606	0.0274031	-0.0587989	0.0391726	0.355513		-0.077909	0.0283611	-0.0782872	0.00596666	0.0864861		1089/139(1228)	CAT-SIN	LOGISTIC-BINARY	Mental health	Online follow-up > Mental health > Addictions
41200#X713	Operative procedures - main OPCS4: X71.3 Procurement of drugs for chemotherapy for neoplasm for regimens in Band 8	32633	0.0159615	0.00393082	0.063322		0.0810854	0.0299855	0.014968	0.00684824	0.079705		0.0759089	0.0303107	0.0138617	0.0122718	0.199045		0.0902851	0.0313091	0.0159615	0.00393082	0.063322		32541/92(32633)	CAT-MUL	LOGISTIC-BINARY	Operations	Health-related outcomes > Hospital inpatient > Summary Operations
41272#S642	Operative procedures - OPCS4: S64.2 Chemical destruction of nail bed	32633	0.0169841	0.00215168	0.0635463		0.121544	0.0595145	0.0113017	0.0411833	0.26237		0.182444	0.0594302	0.0169841	0.00215168	0.0635463		0.175799	0.0615418	0.0158081	0.00429096	0.068041		32610/23(32633)	CAT-MUL	LOGISTIC-BINARY	Operations	Health-related outcomes > Hospital inpatient > Summary Operations
6164#100	Types of physical activity in last 4 weeks	32487	0.0155181	0.00515398	0.0635509		0.0261064	0.00933337	0.0155181	0.00515398	0.0635509		-0.00560602	0.00948532	-0.00327927	0.55449	0.88502		0.00964375	0.00985093	0.00543176	0.327573	0.739417		31465/1022(32487)	CAT-MUL	LOGISTIC-BINARY	Lifestyle and environment	UK Biobank Assessment Centre > Touchscreen > Lifestyle and environment > Physical activity
41200#J741	Operative procedures - main OPCS4: J74.1 Endoscopic ultrasound examination of pancreas and biopsy of lesion of pancreas	32633	0.015949	0.00395916	0.0635932		0.154077	0.057024	0.0149599	0.00687875	0.0799288		0.149052	0.0556482	0.0148237	0.00740507	0.149057		0.168814	0.0585933	0.015949	0.00395916	0.0635932		32608/25(32633)	CAT-MUL	LOGISTIC-BINARY	Operations	Health-related outcomes > Hospital inpatient > Summary Operations
22617#9149	Job code - historical: Other goods handling and storage occupations n.e.c.	18195	0.0207076	0.00521134	0.0640485		0.0491247	0.0175864	0.0207076	0.00521134	0.0640485		0.0093669	0.0176841	0.00392733	0.5963	0.899307		0.0320367	0.0184537	0.0128715	0.082516	0.414562		17923/272(18195)	CAT-MUL	LOGISTIC-BINARY	Work environment	Online follow-up > Work environment > Employment history
20497	Repeated disturbing thoughts of stressful experience in past month	22757	0.0185124	0.00522171	0.0640485		0.0121823	0.00385559	0.0185124	0.00522171	0.0640485		0.00366817	0.0039908	0.00553311	0.403904	0.831088		0.00857539	0.00418229	0.0124076	0.0612338	0.357772		22757	CAT-SIN	ORDERED-LOGISTIC	Mental health	Online follow-up > Mental health > Traumatic events
20075	Home location at assessment - north co-ordinate (rounded)	32336	0.0155292	0.00522643	0.0640485		0.00253623	0.000908125	0.0155292	0.00522643	0.0640485		0.00175532	0.000916729	0.0106478	0.0555223	0.418217		0.00250955	0.000955299	0.0146073	0.00861619	0.109056		32336	INTEGER	LINEAR	Sociodemographics	UK Biobank Assessment Centre > Recruitment > Reception
22601#34113147	Job coding: painter, calligrapher, portrait engraver, art restorer	18195	0.0206982	0.00523195	0.0640485		-0.21913	0.0785501	-0.0206982	0.00523195	0.0640485		-0.136957	0.0782039	-0.0129723	0.0801418	0.483084		-0.208356	0.0831923	-0.018561	0.0122809	0.137112		18180/15(18195)	CAT-MUL	LOGISTIC-BINARY	Work environment	Online follow-up > Work environment > Employment history
20003#1141156846	Treatment/medication code: amias 2mg tablet	32633	0.0169525	0.00219308	0.0643977		0.11964	0.0589596	0.011235	0.0423941	0.266391		0.17661	0.0576673	0.0169525	0.00219308	0.0643977		0.173636	0.0607029	0.0158355	0.00422455	0.0674406		32610/23(32633)	CAT-MUL	LOGISTIC-BINARY	Medications	UK Biobank Assessment Centre > Verbal interview > Medications
2966	Age high blood pressure diagnosed	5970	0.0360572	0.00531442	0.0648341		-0.00808462	0.00290001	-0.0360572	0.00531442	0.0648341		-0.00514952	0.00285164	-0.0233695	0.0709416	0.459629		-0.00721671	0.00299866	-0.0311352	0.0161086	0.165236		5970	INTEGER	LINEAR	Medical history and conditions	UK Biobank Assessment Centre > Touchscreen > Health and medical history > Medical conditions
20426	Restless during period of worst anxiety	6445	0.0357708	0.00406465	0.0650343		0.0179042	0.00748974	0.0297728	0.0168084	0.148366		0.0207485	0.00755566	0.0341965	0.00602347	0.130964		0.0226571	0.00788716	0.0357708	0.00406465	0.0650343		2480/3965(6445)	CAT-SIN	LOGISTIC-BINARY	Mental health	Online follow-up > Mental health > Anxiety
20501	Ever had period of mania / excitability	22273	0.018662	0.00534456	0.0650897		0.0276194	0.00991594	0.018662	0.00534456	0.0650897		0.00883741	0.010125	0.00584885	0.382736	0.821199		0.0204009	0.0105035	0.0130146	0.0520898	0.328189		21381/892(22273)	CAT-SIN	LOGISTIC-BINARY	Mental health	Online follow-up > Mental health > Mania
22601#21113020	Job coding: chemist (analytic, developmental, industrial, research)	18195	0.0206367	0.00536768	0.0651475		0.049364	0.0177328	0.0206367	0.00536768	0.0651475		0.0261232	0.0175024	0.0110661	0.135516	0.591465		0.0425277	0.0183796	0.0171545	0.0206587	0.192805		17930/265(18195)	CAT-MUL	LOGISTIC-BINARY	Work environment	Online follow-up > Work environment > Employment history
22617#2111	Job code - historical: Chemists	18195	0.0206367	0.00536768	0.0651475		0.049364	0.0177328	0.0206367	0.00536768	0.0651475		0.0261232	0.0175024	0.0110661	0.135516	0.591465		0.0425277	0.0183796	0.0171545	0.0206587	0.192805		17930/265(18195)	CAT-MUL	LOGISTIC-BINARY	Work environment	Online follow-up > Work environment > Employment history
101240	Garlic bread intake	4971	0.0394465	0.00538931	0.0652648		-0.080411	0.0249331	-0.0394465	0.00538931	0.0652648		-0.0680073	0.0264799	-0.0323346	0.0225784	0.271721		-0.085992	0.0273515	-0.0393327	0.00552429	0.0819167		4971	CAT-SIN	ORDERED-LOGISTIC	Diet by 24-hour recall	Online follow-up > Diet by 24-hour recall > Bread/pasta/rice yesterday
6159#1	Pain type(s) experienced in last month: Headache	32618	0.0154047	0.00539577	0.0652648		-0.0113536	0.00408065	-0.0154047	0.00539577	0.0652648		-0.00765391	0.00414452	-0.0102255	0.0647737	0.439766		-0.0108374	0.00431298	-0.0139125	0.0119766	0.13542		26047/6571(32618)	CAT-MUL	LOGISTIC-BINARY	Medical history and conditions	UK Biobank Assessment Centre > Touchscreen > Health and medical history > Pain
20003#1140874930	Treatment/medication code: prednisolone	32633	0.0153675	0.00549787	0.0663866		0.0793574	0.0285844	0.0153675	0.00549787	0.0663866		0.0483465	0.0283312	0.00944566	0.0879437	0.503103		0.070142	0.0295692	0.0131304	0.0176875	0.175714		32529/104(32633)	CAT-MUL	LOGISTIC-BINARY	Medications	UK Biobank Assessment Centre > Verbal interview > Medications
6155#7	Vitamin and mineral supplements: Multivitamins +/- minerals	32453	0.0155885	0.00497749	0.0664465		0.0107541	0.00387483	0.0154053	0.00551221	0.0664465		0.00951924	0.00390954	0.0135156	0.0148937	0.218565		0.0114408	0.00407379	0.0155885	0.00497749	0.0761997		25243/7210(32453)	CAT-MUL	LOGISTIC-BINARY	Medical history and conditions	UK Biobank Assessment Centre > Touchscreen > Health and medical history > Medication
2744	Birth weight of first child	13326	0.0264	0.00230056	0.0665566		-0.00352242	0.00434835	-0.00656752	0.44839	0.811054		-0.014207	0.00444664	-0.0264	0.00230056	0.0665566		-0.0099758	0.00465277	-0.0178037	0.0398406	0.286399		13326	INTEGER	ORDERED-LOGISTIC	Maternity and sex-specific factors	UK Biobank Assessment Centre > Touchscreen > Sex-specific factors > Female-specific factors
20435	Difficulty concentrating during worst depression	11391	0.0259641	0.00557466	0.0670852		0.0187437	0.00676288	0.0259641	0.00557466	0.0670852		0.00446451	0.0067969	0.00615534	0.511242	0.867836		0.0127089	0.00707878	0.0168223	0.0725716	0.391765		2319/9072(11391)	CAT-SIN	LOGISTIC-BINARY	Mental health	Online follow-up > Mental health > Depression
20003#1141145668	Treatment/medication code: diovan 40mg capsule	32633	0.0153386	0.00558668	0.0671159		0.160223	0.0578673	0.0153386	0.00558668	0.0671159		0.0788945	0.0561332	0.00777962	0.159915	0.633176		0.140148	0.0593281	0.013083	0.0181018	0.177709		32609/24(32633)	CAT-MUL	LOGISTIC-BINARY	Medications	UK Biobank Assessment Centre > Verbal interview > Medications
41272#C825	Operative procedures - OPCS4: C82.5 Panretinal laser photocoagulation to lesion of retina	32633	0.015817	0.00426937	0.0679148		0.184916	0.0726917	0.0140903	0.010911	0.111276		0.185548	0.0712307	0.0144205	0.009182	0.16904		0.213444	0.074745	0.015817	0.00426937	0.0679148		32618/15(32633)	CAT-MUL	LOGISTIC-BINARY	Operations	Health-related outcomes > Hospital inpatient > Summary Operations
3466	Time from waking to first cigarette	1101	0.085773	0.00431734	0.0681544		-0.0388623	0.014079	-0.0764842	0.0109909	0.111314		-0.0439869	0.0151095	-0.0828178	0.00586971	0.128014		-0.0474463	0.015729	-0.085773	0.00431734	0.0681544		1101	CAT-SIN	ORDERED-LOGISTIC	Lifestyle and environment	UK Biobank Assessment Centre > Touchscreen > Lifestyle and environment > Smoking
41200#M451	Operative procedures - main OPCS4: M45.1 Diagnostic endoscopic examination of bladder and biopsy of lesion of bladder NEC	32633	0.0157868	0.00434337	0.0684129		-0.058108	0.0232421	-0.01384	0.0124085	0.121824		-0.0598761	0.023335	-0.0142029	0.0102914	0.177916		-0.0696822	0.0244339	-0.0157868	0.00434337	0.0684129		32479/154(32633)	CAT-MUL	LOGISTIC-BINARY	Operations	Health-related outcomes > Hospital inpatient > Summary Operations
20003#1140884412	Treatment/medication code: sumatriptan	32633	0.01578	0.00436002	0.0685229		-0.0629502	0.0273262	-0.0127517	0.0212419	0.17386		-0.0749676	0.027861	-0.0148929	0.00713315	0.145287		-0.0827895	0.0290391	-0.01578	0.00436002	0.0685229		32515/118(32633)	CAT-MUL	LOGISTIC-BINARY	Medications	UK Biobank Assessment Centre > Verbal interview > Medications
41200#K491	Operative procedures - main OPCS4: K49.1 Percutaneous transluminal balloon angioplasty of one coronary artery	32633	0.0152842	0.00575775	0.0690541		0.0742329	0.0268888	0.0152842	0.00575775	0.0690541		0.0237977	0.0264552	0.0049798	0.368352	0.813864		0.0515796	0.0277992	0.0102724	0.0634945	0.364841		32521/112(32633)	CAT-MUL	LOGISTIC-BINARY	Operations	Health-related outcomes > Hospital inpatient > Summary Operations
23128	Trunk fat mass	32217	0.0153637	0.00581757	0.0696536		0.00442314	0.00160377	0.0153637	0.00581757	0.0696536		-0.00387395	0.00161756	-0.013342	0.016625	0.232264		-0.000624822	0.00168672	-0.00206393	0.711051	0.920609		32217	CONTINUOUS	LINEAR	Physical measures	UK Biobank Assessment Centre > Physical measures > Anthropometry > Impedance measures
100180	Squash intake	4960	0.042974	0.00245586	0.0698823		0.0137162	0.0103677	0.0153762	0.278893	0.690221		0.039411	0.00940428	0.042974	0.00245586	0.0698823		0.030224	0.010401	0.0319774	0.0242731	0.213459		4960	CAT-SIN	ORDERED-LOGISTIC	Diet by 24-hour recall	Online follow-up > Diet by 24-hour recall > Hot/cold beverages yesterday
41272#K652	Operative procedures - OPCS4: K65.2 Catheterisation of right side of heart NEC	32633	0.0157364	0.00446924	0.0699293		0.202275	0.0837556	0.0133619	0.0157822	0.142748		0.212048	0.0833341	0.0140691	0.0110315	0.186615		0.241525	0.0850083	0.0157364	0.00446924	0.0699293		32622/11(32633)	CAT-MUL	LOGISTIC-BINARY	Operations	Health-related outcomes > Hospital inpatient > Summary Operations
20003#1141182800	Treatment/medication code: cerazette 75micrograms tablet	32633	0.0152371	0.00590959	0.0705171		0.0840582	0.0305319	0.0152371	0.00590959	0.0705171		0.0684095	0.0323173	0.0117157	0.0343045	0.33538		0.0899828	0.0327698	0.0151972	0.00604085	0.0870276		32539/94(32633)	CAT-MUL	LOGISTIC-BINARY	Medications	UK Biobank Assessment Centre > Verbal interview > Medications
20004#1439	Operation code: reduction or fixation of bone fracture	32633	0.0152234	0.00595455	0.0709342		0.0263588	0.00958474	0.0152234	0.00595455	0.0709342		0.00647208	0.00970502	0.00369193	0.504825	0.866092		0.0183963	0.010091	0.0100922	0.0682794	0.378832		31715/918(32633)	CAT-MUL	LOGISTIC-BINARY	Operations	UK Biobank Assessment Centre > Verbal interview > Operations
20004#1458	Operation code: appendicectomy	32633	0.0152155	0.00598042	0.0711228		0.0143172	0.00520859	0.0152155	0.00598042	0.0711228		-4.06341e-05	0.00523565	-4.29653e-05	0.993807	0.997325		0.00754073	0.00545803	0.00764827	0.167086	0.573555		29191/3442(32633)	CAT-MUL	LOGISTIC-BINARY	Operations	UK Biobank Assessment Centre > Verbal interview > Operations
41210#Y848	Operative procedures - secondary OPCS4: Y84.8 Other specified other anaesthetic	32633	0.0152064	0.00601034	0.0712396		0.0852251	0.0310218	0.0152064	0.00601034	0.0712396		0.0591803	0.0316008	0.0103663	0.0611133	0.430034		0.0836859	0.0326795	0.0141748	0.010443	0.126099		32547/86(32633)	CAT-MUL	LOGISTIC-BINARY	Operations	Health-related outcomes > Hospital inpatient > Summary Operations
41272#Y848	Operative procedures - OPCS4: Y84.8 Other specified other anaesthetic	32633	0.0152064	0.00601034	0.0712396		0.0852251	0.0310218	0.0152064	0.00601034	0.0712396		0.0591803	0.0316008	0.0103663	0.0611133	0.430034		0.0836859	0.0326795	0.0141748	0.010443	0.126099		32547/86(32633)	CAT-MUL	LOGISTIC-BINARY	Operations	Health-related outcomes > Hospital inpatient > Summary Operations
41272#C791	Operative procedures - OPCS4: C79.1 Vitrectomy using anterior approach	32633	0.0166825	0.00257872	0.0716784		0.098695	0.0579255	0.00943199	0.0884045	0.406756		0.165731	0.0549571	0.0166825	0.00257872	0.0716784		0.152732	0.05889	0.0143516	0.00952125	0.117984		32608/25(32633)	CAT-MUL	LOGISTIC-BINARY	Operations	Health-related outcomes > Hospital inpatient > Summary Operations
41272#R141	Operative procedures - OPCS4: R14.1 Forewater rupture of amniotic membrane	32633	0.0151843	0.00608389	0.0719911		-0.0758727	0.0276648	-0.0151843	0.00608389	0.0719911		-0.0401021	0.0279912	-0.00793144	0.15192	0.620645		-0.0695163	0.0297546	-0.0129324	0.0194748	0.187297		32496/137(32633)	CAT-MUL	LOGISTIC-BINARY	Operations	Health-related outcomes > Hospital inpatient > Summary Operations
22601#35353268	Job coding: taxation accountant or adviser or consultant or practitioner	18195	0.0209516	0.00470456	0.0728077		0.116041	0.0432015	0.0199119	0.00722528	0.0825192		0.108756	0.0436491	0.0184738	0.0126953	0.201481		0.127623	0.045163	0.0209516	0.00470456	0.0728077		18152/43(18195)	CAT-MUL	LOGISTIC-BINARY	Work environment	Online follow-up > Work environment > Employment history
22617#3535	Job code - historical: Taxation experts	18195	0.0209516	0.00470456	0.0728077		0.116041	0.0432015	0.0199119	0.00722528	0.0825192		0.108756	0.0436491	0.0184738	0.0126953	0.201481		0.127623	0.045163	0.0209516	0.00470456	0.0728077		18152/43(18195)	CAT-MUL	LOGISTIC-BINARY	Work environment	Online follow-up > Work environment > Employment history
20003#1140869278	Treatment/medication code: noriday tablet	32633	0.0151351	0.0062507	0.0738416		0.140131	0.0512058	0.0151351	0.0062507	0.0738416		0.0749878	0.055243	0.00751042	0.174869	0.647895		0.120137	0.0555059	0.0119733	0.0305397	0.245688		32602/31(32633)	CAT-MUL	LOGISTIC-BINARY	Medications	UK Biobank Assessment Centre > Verbal interview > Medications
6147#3	Reason for glasses/contact lenses: For just reading/near work as you are getting older (called 'presbyopia')	32529	0.0154072	0.00545161	0.075414		-0.0155681	0.0057106	-0.0151147	0.00640509	0.075414		-0.0135714	0.00577327	-0.0130335	0.0187316	0.245415		-0.0167016	0.00601007	-0.0154072	0.00545161	0.0815513		29658/2871(32529)	CAT-MUL	LOGISTIC-BINARY	Medical history and conditions	UK Biobank Assessment Centre > Touchscreen > Health and medical history > Eyesight
41210#S421	Operative procedures - secondary OPCS4: S42.1 Primary suture of skin NEC	32633	0.0150563	0.00652664	0.0767178		0.0852162	0.0313305	0.0150563	0.00652664	0.0767178		0.0440517	0.0316208	0.00771146	0.163606	0.639009		0.075859	0.0328229	0.0127936	0.0208205	0.192805		32551/82(32633)	CAT-MUL	LOGISTIC-BINARY	Operations	Health-related outcomes > Hospital inpatient > Summary Operations
104900	Time spent doing vigorous physical activity	4972	0.038523	0.00657133	0.0771152		0.0216041	0.00723667	0.038523	0.00657133	0.0771152		0.0150951	0.00758339	0.0262761	0.063874	0.438365		0.0216473	0.00782947	0.0364907	0.0100459	0.12298		4972	CAT-SIN	ORDERED-LOGISTIC	Diet by 24-hour recall	Online follow-up > Diet by 24-hour recall > Physical activity yesterday
20507	Recent feelings of inadequacy	22715	0.0180267	0.00658343	0.0771295		0.0135154	0.00303755	0.0180267	0.00658343	0.0771295		0.00140562	0.00431426	0.00184773	0.780653	0.954176		0.00803642	0.00440809	0.0101543	0.125915	0.500476		22715	CAT-SIN	ORDERED-LOGISTIC	Mental health	Online follow-up > Mental health > Depression
41272#H201	Operative procedures - OPCS4: H20.1 Fibreoptic endoscopic snare resection of lesion of colon	32633	0.0150271	0.00663155	0.0774373		0.022663	0.00834834	0.0150271	0.00663155	0.0774373		0.0163151	0.00833588	0.0108347	0.0503131	0.398991		0.0219449	0.00871028	0.0139465	0.0117508	0.134773		31406/1227(32633)	CAT-MUL	LOGISTIC-BINARY	Operations	Health-related outcomes > Hospital inpatient > Summary Operations
41272#W283	Operative procedures - OPCS4: W28.3 Removal of internal fixation from bone NEC	32633	0.0150155	0.00667351	0.0777991		0.0457468	0.016865	0.0150155	0.00667351	0.0777991		-0.00968226	0.0171477	-0.00312582	0.57231	0.890004		0.0195135	0.0177682	0.00607979	0.272083	0.696722		32336/297(32633)	CAT-MUL	LOGISTIC-BINARY	Operations	Health-related outcomes > Hospital inpatient > Summary Operations
22601#72123325	Job coding: customer care adviser/officer/assistant, store guide, customer relations officer/representative	18195	0.0220708	0.00290448	0.0785761		0.00979214	0.0312527	0.00232283	0.754047	0.938248		0.0925569	0.0310841	0.0220708	0.00290448	0.0785761		0.0602576	0.0324938	0.0137464	0.0636952	0.364841		18103/92(18195)	CAT-MUL	LOGISTIC-BINARY	Work environment	Online follow-up > Work environment > Employment history
41200#H221	Operative procedures - main OPCS4: H22.1 Diagnostic fibreoptic endoscopic examination of colon and biopsy of lesion of colon	32633	0.0154369	0.00528926	0.0801074		0.0149588	0.00609107	0.0135945	0.0140517	0.132975		0.0160769	0.00612074	0.0145396	0.00862132	0.162954		0.0177955	0.00638111	0.0154369	0.00528926	0.0801074		30192/2441(32633)	CAT-MUL	LOGISTIC-BINARY	Operations	Health-related outcomes > Hospital inpatient > Summary Operations
41246#2550	Treatment speciality of consultant (recoded): Thoracic medicine	31555	0.0151829	0.00699083	0.0809467		0.0258931	0.00960026	0.0151829	0.00699083	0.0809467		0.0193787	0.00962309	0.0113366	0.0440238	0.376406		0.0249601	0.0100415	0.013993	0.0129246	0.142031		30626/929(31555)	CAT-MUL	LOGISTIC-BINARY	Hospital Inpatient - Administration	Health-related outcomes > Hospital inpatient > Summary Administration
41246#1270	Treatment speciality of consultant (recoded): Clinical oncology	31529	0.0151879	0.0069957	0.0809467		0.0358754	0.0133024	0.0151879	0.0069957	0.0809467		0.0235602	0.0132777	0.00999322	0.0759857	0.47041		0.0321696	0.0138694	0.0130626	0.0203644	0.192273		31053/476(31529)	CAT-MUL	LOGISTIC-BINARY	Hospital Inpatient - Administration	Health-related outcomes > Hospital inpatient > Summary Administration
90094	Fraction acceleration <= 3 milli-gravities	14715	0.0244262	0.00303949	0.0811733		-0.00291421	0.00236903	-0.0101413	0.218631	0.630197		-0.00701139	0.00236555	-0.0244262	0.00303949	0.0811733		-0.00616185	0.00247559	-0.0205151	0.0128124	0.141016		14715	CONTINUOUS	LINEAR	Physical activity	Additional exposures > Physical activity measurement > Acceleration intensity distribution
41229#5A3	PCT responsible for patient data: SOUTH GLOUCESTERSHIRE PCT	32633	0.0149136	0.00705362	0.0814268		0.229314	0.0851906	0.0149136	0.00705362	0.0814268		0.15601	0.0836903	0.0103022	0.0627319	0.436353		0.217145	0.0851371	0.0141195	0.0107473	0.128945		32622/11(32633)	CAT-MUL	LOGISTIC-BINARY	Hospital Inpatient - Administration	Health-related outcomes > Hospital inpatient > Summary Administration
100730	Spirits intake	4961	0.0394313	0.00545398	0.0815513		0.0416929	0.0150545	0.0355314	0.0122898	0.120987		0.0432919	0.0157407	0.0361427	0.0108703	0.185214		0.0488048	0.0162357	0.0394313	0.00545398	0.0815513		4961	CAT-SIN	ORDERED-LOGISTIC	Diet by 24-hour recall	Online follow-up > Diet by 24-hour recall > Alcoholic beverages yesterday
20553#5	Methods of self-harm used: Self-injury such as self-cutting, scratching or hitting, etc.	22714	0.0184353	0.00545661	0.0815513		0.0320612	0.0138482	0.0153616	0.0205945	0.17053		0.0392311	0.0142172	0.0183082	0.00578725	0.127929		0.0408767	0.0147113	0.0184353	0.00545661	0.0815513		22255/459(22714)	CAT-MUL	LOGISTIC-BINARY	Mental health	Online follow-up > Mental health > Self-harm behaviours
5992	ECG, phase duration	5222	0.0372223	0.00712034	0.0820634		-0.0327094	0.0121569	-0.0372223	0.00712034	0.0820634		-0.0232345	0.0123574	-0.0260202	0.0600282	0.430034		-0.0303996	0.0128101	-0.0328352	0.0176154	0.175714		678/4544(5222)	INTEGER	LOGISTIC-BINARY	Physical measures	UK Biobank Assessment Centre > Physical measures > ECG during exercise
41200#W246	Operative procedures - main OPCS4: W24.6 Closed reduction of fracture of bone and fixation using nail or screw	32633	0.015344	0.00557017	0.0820818		0.163149	0.0674031	0.0134038	0.0154573	0.141149		0.183761	0.0670448	0.015181	0.00609524	0.131316		0.192796	0.0695878	0.015344	0.00557017	0.0820818		32616/17(32633)	CAT-MUL	LOGISTIC-BINARY	Operations	Health-related outcomes > Hospital inpatient > Summary Operations
41272#W246	Operative procedures - OPCS4: W24.6 Closed reduction of fracture of bone and fixation using nail or screw	32633	0.015344	0.00557017	0.0820818		0.163149	0.0674031	0.0134038	0.0154573	0.141149		0.183761	0.0670448	0.015181	0.00609524	0.131316		0.192796	0.0695878	0.015344	0.00557017	0.0820818		32616/17(32633)	CAT-MUL	LOGISTIC-BINARY	Operations	Health-related outcomes > Hospital inpatient > Summary Operations
20428	Professional informed about anxiety	6928	0.0322844	0.00718395	0.0825192		0.019284	0.00717462	0.0322844	0.00718395	0.0825192		0.0147861	0.00724652	0.024514	0.0412773	0.364351		0.0189964	0.00756028	0.0301825	0.0119705	0.13542		2783/4145(6928)	CAT-SIN	LOGISTIC-BINARY	Mental health	Online follow-up > Mental health > Anxiety
21059	Degree bothered by nausea in the last 3 months	25616	0.0167799	0.00723346	0.0825192		0.0144648	0.00459514	0.0167799	0.00723346	0.0825192		0.00596836	0.00582134	0.0068029	0.276248	0.755127		0.0106958	0.00604996	0.0117346	0.0603574	0.355622		25616	CAT-SIN	ORDERED-LOGISTIC	Digestive health	Online follow-up > Digestive health
41210#O301	Operative procedures - secondary OPCS4: O30.1 Hepatic flexure	32633	0.0148669	0.0072345	0.0825192		0.0619362	0.0230632	0.0148669	0.0072345	0.0825192		0.0315972	0.0230596	0.00758553	0.170595	0.642155		0.0519524	0.0240232	0.0119722	0.0305555	0.245688		32480/153(32633)	CAT-MUL	LOGISTIC-BINARY	Operations	Health-related outcomes > Hospital inpatient > Summary Operations
41272#O301	Operative procedures - OPCS4: O30.1 Hepatic flexure	32633	0.0148669	0.0072345	0.0825192		0.0619362	0.0230632	0.0148669	0.0072345	0.0825192		0.0315972	0.0230596	0.00758553	0.170595	0.642155		0.0519524	0.0240232	0.0119722	0.0305555	0.245688		32480/153(32633)	CAT-MUL	LOGISTIC-BINARY	Operations	Health-related outcomes > Hospital inpatient > Summary Operations
23109	Impedance of arm (right)	32242	0.0149549	0.00724138	0.0825192		-0.00294533	0.00109671	-0.0149549	0.00724138	0.0825192		0.00073754	0.00110606	0.00371378	0.504879	0.866092		-0.000943167	0.00115333	-0.00455452	0.413474	0.794871		32242	CONTINUOUS	LINEAR	Physical measures	UK Biobank Assessment Centre > Physical measures > Anthropometry > Impedance measures
41249#1001	Methods of admission to hospital (recoded): Elective admission: Waiting List	32619	0.015333	0.00561432	0.0825608		0.00728051	0.00329574	0.0122312	0.0271652	0.203196		0.00895237	0.0033324	0.0148739	0.00721943	0.146013		0.00961306	0.00347116	0.015333	0.00561432	0.0825608		13418/19201(32619)	CAT-MUL	LOGISTIC-BINARY	Hospital Inpatient - Administration	Health-related outcomes > Hospital inpatient > Summary Administration
2237	Plays computer games	32632	0.0163617	0.00311724	0.0827527		-0.00151778	0.0034835	-0.00215991	0.696416	0.91768		-0.0116055	0.0036306	-0.0163617	0.00311724	0.0827527		-0.00826314	0.00379792	-0.0111636	0.0437281	0.299463		32632	CAT-SIN	ORDERED-LOGISTIC	Lifestyle and environment	UK Biobank Assessment Centre > Touchscreen > Lifestyle and environment > Electronic device use
93	Systolic blood pressure, manual reading	2917	0.0495865	0.00735102	0.0835817		0.0132214	0.004931	0.0495865	0.00735102	0.0835817		0.00238631	0.00505745	0.00874167	0.636936	0.911744		0.00862754	0.00523703	0.0305016	0.0994404	0.447881		2917	INTEGER	LINEAR	Physical measures	UK Biobank Assessment Centre > Physical measures > Blood pressure
20003#1140881856	Treatment/medication code: salbutamol	32633	0.0148355	0.00735821	0.0835817		0.0497179	0.0185506	0.0148355	0.00735821	0.0835817		0.015709	0.0188566	0.00461168	0.404808	0.831088		0.0374071	0.0195592	0.0105869	0.0558093	0.342659		32390/243(32633)	CAT-MUL	LOGISTIC-BINARY	Medications	UK Biobank Assessment Centre > Verbal interview > Medications
41229#5LH	PCT responsible for patient data: TAMESIDE AND GLOSSOP PCT	32633	0.0160409	0.0037553	0.0840618		0.0366089	0.0173947	0.0116506	0.0353165	0.237628		0.0506714	0.0174856	0.0160409	0.0037553	0.0965278		0.0503822	0.0182405	0.0152897	0.00574011	0.0840618		32353/280(32633)	CAT-MUL	LOGISTIC-BINARY	Hospital Inpatient - Administration	Health-related outcomes > Hospital inpatient > Summary Administration
41272#R151	Operative procedures - OPCS4: R15.1 Medical induction of labour	32633	0.0152914	0.00573477	0.0840618		-0.0446793	0.0196298	-0.0126016	0.022814	0.181924		-0.0534032	0.0201311	-0.0146868	0.0079704	0.155565		-0.0588465	0.0213041	-0.0152914	0.00573477	0.0840618		32357/276(32633)	CAT-MUL	LOGISTIC-BINARY	Operations	Health-related outcomes > Hospital inpatient > Summary Operations
24017	Nitrogen dioxide air pollution; 2006	32282	0.0148933	0.00744811	0.0844676		0.00422249	0.0015778	0.0148933	0.00744811	0.0844676		0.00362852	0.00159049	0.0126967	0.0225274	0.271721		0.00440855	0.00165848	0.0147931	0.00785777	0.10172		32282	CONTINUOUS	LINEAR	Local environment	Additional exposures > Local environment > Residential air pollution
41272#P111	Operative procedures - OPCS4: P11.1 Excision of lesion of female perineum	32633	0.0163024	0.00322683	0.0844713		-0.113375	0.0958532	-0.00654803	0.236863	0.647468		-0.289782	0.0985268	-0.0163024	0.00322683	0.0844713		-0.249732	0.103484	-0.0133666	0.015745	0.163259		32623/10(32633)	CAT-MUL	LOGISTIC-BINARY	Operations	Health-related outcomes > Hospital inpatient > Summary Operations
41210#Q146	Operative procedures - secondary OPCS4: Q14.6 Insertion of abortifacient pessary NEC	32633	0.0162886	0.0032529	0.0847667		0.109403	0.0853677	0.00708615	0.200517	0.604538		0.249487	0.0854093	0.0162886	0.0032529	0.0847667		0.212531	0.0872211	0.0135381	0.0144548	0.153837		32622/11(32633)	CAT-MUL	LOGISTIC-BINARY	Operations	Health-related outcomes > Hospital inpatient > Summary Operations
41200#W205	Operative procedures - main OPCS4: W20.5 Primary open reduction of fracture of ankle and extramedullary fixation NEC	32633	0.0147991	0.00750403	0.0848303		0.115597	0.0432337	0.0147991	0.00750403	0.0848303		0.0450782	0.0438989	0.0056831	0.304602	0.768717		0.0900395	0.0451676	0.0110339	0.0462305	0.305673		32589/44(32633)	CAT-MUL	LOGISTIC-BINARY	Operations	Health-related outcomes > Hospital inpatient > Summary Operations
41272#W205	Operative procedures - OPCS4: W20.5 Primary open reduction of fracture of ankle and extramedullary fixation NEC	32633	0.0147991	0.00750403	0.0848303		0.115597	0.0432337	0.0147991	0.00750403	0.0848303		0.0450782	0.0438989	0.0056831	0.304602	0.768717		0.0900395	0.0451676	0.0110339	0.0462305	0.305673		32589/44(32633)	CAT-MUL	LOGISTIC-BINARY	Operations	Health-related outcomes > Hospital inpatient > Summary Operations
41200#M703	Operative procedures - main OPCS4: M70.3 Rectal needle biopsy of prostate	32633	0.0147958	0.00751747	0.0848468		-0.0295888	0.0110708	-0.0147958	0.00751747	0.0848468		-0.0103225	0.0109113	-0.00523759	0.344081	0.797254		-0.0230484	0.0114961	-0.0110994	0.0449498	0.302574		31946/687(32633)	CAT-MUL	LOGISTIC-BINARY	Operations	Health-related outcomes > Hospital inpatient > Summary Operations
20021	Speech-reception-threshold (SRT) estimate (right)	10643	0.0258568	0.0076269	0.0859451		0.00735614	0.0027568	0.0258568	0.0076269	0.0859451		0.00179296	0.00280162	0.00620436	0.522157	0.86965		0.0050797	0.00291376	0.0168982	0.0812665	0.41185		10643	CONTINUOUS	LINEAR	Physical measures	UK Biobank Assessment Centre > Physical measures > Hearing test
22601#54342896	Job coding: chef, cook, caterer	18195	0.0197557	0.00769426	0.0865665		0.0963673	0.0361581	0.0197557	0.00769426	0.0865665		0.0707381	0.0369974	0.014175	0.0558582	0.41941		0.095979	0.03811	0.0186707	0.0117764	0.134836		18132/63(18195)	CAT-MUL	LOGISTIC-BINARY	Work environment	Online follow-up > Work environment > Employment history
1548	Variation in diet	32468	0.014787	0.00770653	0.0865671		0.00846211	0.00294523	0.014787	0.00770653	0.0865671		0.00138045	0.00301212	0.00239326	0.666304	0.917032		0.00516973	0.00315993	0.00859195	0.121578	0.495258		32468	CAT-SIN	ORDERED-LOGISTIC	Lifestyle and environment	UK Biobank Assessment Centre > Touchscreen > Lifestyle and environment > Diet
20003#1140866078	Treatment/medication code: indapamide	32633	0.0147441	0.00772928	0.0866853		0.12379	0.0464946	0.0147441	0.00772928	0.0866853		0.0583872	0.0455655	0.00709308	0.200078	0.674988		0.096997	0.0476772	0.011264	0.0418645	0.291669		32596/37(32633)	CAT-MUL	LOGISTIC-BINARY	Medications	UK Biobank Assessment Centre > Verbal interview > Medications
22601#24433109	Job coding: probation officer, community service officer	18195	0.0203602	0.00601819	0.0868776		0.0975437	0.0423113	0.0170924	0.0211228	0.173085		0.114771	0.0420366	0.0202418	0.00631809	0.134465		0.120206	0.0437757	0.0203602	0.00601819	0.0868776		18149/46(18195)	CAT-MUL	LOGISTIC-BINARY	Work environment	Online follow-up > Work environment > Employment history
20487	Felt hated by family member as a child	22732	0.0176553	0.00776287	0.0869246		0.0145337	0.00594492	0.0176553	0.00776287	0.0869246		0.00581518	0.00575364	0.00696127	0.29393	0.763075		0.0111661	0.00605606	0.0128494	0.0526968	0.33113		22732	CAT-SIN	ORDERED-LOGISTIC	Mental health	Online follow-up > Mental health > Traumatic events
41210#K508	Operative procedures - secondary OPCS4: K50.8 Other specified other therapeutic transluminal operations on coronary artery	32633	0.0147254	0.00780728	0.0870928		0.12074	0.0454123	0.0147254	0.00780728	0.0870928		0.0135477	0.0451948	0.00165937	0.764368	0.948169		0.0682725	0.0471988	0.00801086	0.14786	0.542396		32595/38(32633)	CAT-MUL	LOGISTIC-BINARY	Operations	Health-related outcomes > Hospital inpatient > Summary Operations
41272#K508	Operative procedures - OPCS4: K50.8 Other specified other therapeutic transluminal operations on coronary artery	32633	0.0147254	0.00780728	0.0870928		0.12074	0.0454123	0.0147254	0.00780728	0.0870928		0.0135477	0.0451948	0.00165937	0.764368	0.948169		0.0682725	0.0471988	0.00801086	0.14786	0.542396		32595/38(32633)	CAT-MUL	LOGISTIC-BINARY	Operations	Health-related outcomes > Hospital inpatient > Summary Operations
41272#M478	Operative procedures - OPCS4: M47.8 Other specified urethral catheterisation of bladder	32633	0.0147236	0.00781476	0.0870928		0.0683519	0.025698	0.0147236	0.00781476	0.0870928		0.0472374	0.0257411	0.0101582	0.0664954	0.446719		0.0659191	0.0267645	0.0136337	0.0137766	0.149082		32506/127(32633)	CAT-MUL	LOGISTIC-BINARY	Operations	Health-related outcomes > Hospital inpatient > Summary Operations
41235	Spells in hospital	20249	0.0194383	0.00566716	0.0876856		0.00910743	0.00353246	0.0169719	0.0157215	0.142681		0.0105156	0.00362572	0.0194383	0.00566716	0.127929		0.0108688	0.00378679	0.0192602	0.00612364	0.0876856		20249	INTEGER	ORDERED-LOGISTIC	Hospital Inpatient - Administration	Health-related outcomes > Hospital inpatient > Summary Administration
41210#X332	Operative procedures - secondary OPCS4: X33.2 Intravenous blood transfusion of packed cells	32633	0.0146875	0.0079674	0.0885156		0.152985	0.0576789	0.0146875	0.0079674	0.0885156		0.067491	0.0567399	0.00658317	0.234356	0.716306		0.119916	0.059431	0.0111713	0.0435799	0.299026		32609/24(32633)	CAT-MUL	LOGISTIC-BINARY	Operations	Health-related outcomes > Hospital inpatient > Summary Operations
2010	Suffer from 'nerves'	31759	0.0148847	0.00798235	0.0885428		0.0111751	0.0042127	0.0148847	0.00798235	0.0885428		-0.000537166	0.00426734	-0.000706391	0.899825	0.983039		0.00563889	0.00444074	0.00712561	0.204138	0.620189		25941/5818(31759)	CAT-SIN	LOGISTIC-BINARY	Mental health	UK Biobank Assessment Centre > Touchscreen > Psychosocial factors > Mental health
20003#1140862144	Treatment/medication code: salmeterol	32633	0.0151392	0.00623683	0.0885905		0.10069	0.0435577	0.0127962	0.0207939	0.17138		0.10688	0.0429084	0.0137847	0.0127631	0.201481		0.12243	0.0447597	0.0151392	0.00623683	0.0885905		32589/44(32633)	CAT-MUL	LOGISTIC-BINARY	Medications	UK Biobank Assessment Centre > Verbal interview > Medications
41210#X358	Operative procedures - secondary OPCS4: X35.8 Other specified other intravenous injection	32633	0.014655	0.00810724	0.0895382		0.183285	0.0692431	0.014655	0.00810724	0.0895382		0.129079	0.0696698	0.0102425	0.06427	0.438365		0.174797	0.0712922	0.0135721	0.0142109	0.151926		32616/17(32633)	CAT-MUL	LOGISTIC-BINARY	Operations	Health-related outcomes > Hospital inpatient > Summary Operations
41210#Y032	Operative procedures - secondary OPCS4: Y03.2 Renewal of prosthesis in organ NOC	32633	0.0146544	0.00810998	0.0895382		0.121507	0.0458968	0.0146544	0.00810998	0.0895382		0.0117481	0.0463563	0.00140261	0.799984	0.956813		0.0706178	0.047882	0.00816364	0.140284	0.526939		32593/40(32633)	CAT-MUL	LOGISTIC-BINARY	Operations	Health-related outcomes > Hospital inpatient > Summary Operations
41272#Y032	Operative procedures - OPCS4: Y03.2 Renewal of prosthesis in organ NOC	32633	0.0146544	0.00810998	0.0895382		0.121507	0.0458968	0.0146544	0.00810998	0.0895382		0.0117481	0.0463563	0.00140261	0.799984	0.956813		0.0706178	0.047882	0.00816364	0.140284	0.526939		32593/40(32633)	CAT-MUL	LOGISTIC-BINARY	Operations	Health-related outcomes > Hospital inpatient > Summary Operations
41200#C224	Operative procedures - main OPCS4: C22.4 Injection into eyelid	32633	0.0150875	0.00641605	0.090232		0.226048	0.0880641	0.0142196	0.0102023	0.107132		0.205943	0.0868563	0.0131335	0.0176607	0.237983		0.246491	0.0904863	0.0150875	0.00641605	0.090232		32623/10(32633)	CAT-MUL	LOGISTIC-BINARY	Operations	Health-related outcomes > Hospital inpatient > Summary Operations
41272#J741	Operative procedures - OPCS4: J74.1 Endoscopic ultrasound examination of pancreas and biopsy of lesion of pancreas	32633	0.0150154	0.00667392	0.0904836		0.147689	0.0558869	0.0146318	0.00820837	0.0904836		0.133353	0.0547059	0.0134911	0.0147988	0.218565		0.155987	0.0575088	0.0150154	0.00667392	0.0927611		32607/26(32633)	CAT-MUL	LOGISTIC-BINARY	Operations	Health-related outcomes > Hospital inpatient > Summary Operations
24014	Close to major road	32282	0.0155374	0.00524016	0.0909862		0.0132935	0.00628593	0.0117703	0.0344407	0.233604		0.0176482	0.00632144	0.0155374	0.00524016	0.121097		0.0179385	0.00659278	0.0151431	0.00650818	0.0909862		30010/2272(32282)	CAT-SIN	LOGISTIC-BINARY	Local environment	Additional exposures > Local environment > Residential air pollution
41210#R151	Operative procedures - secondary OPCS4: R15.1 Medical induction of labour	32633	0.0150674	0.00648703	0.0909862		-0.0464103	0.0199206	-0.0128987	0.0197943	0.167225		-0.0518707	0.0204057	-0.0140735	0.0110065	0.186615		-0.058807	0.0216064	-0.0150674	0.00648703	0.0909862		32365/268(32633)	CAT-MUL	LOGISTIC-BINARY	Operations	Health-related outcomes > Hospital inpatient > Summary Operations
20003#99999	Treatment/medication code: Free-text entry, unable to be coded	32633	0.0150625	0.00650427	0.0909862		0.0207189	0.00932624	0.0122982	0.0263016	0.198748		0.0252781	0.00935154	0.0149633	0.00686582	0.14065		0.026531	0.00975038	0.0150625	0.00650427	0.0909862		31627/1006(32633)	CAT-MUL	LOGISTIC-BINARY	Medications	UK Biobank Assessment Centre > Verbal interview > Medications
41272#X724	Operative procedures - OPCS4: X72.4 Delivery of subsequent element of cycle of chemotherapy for neoplasm	32633	0.0146098	0.00830538	0.091269		0.062391	0.0236397	0.0146098	0.00830538	0.091269		0.0321102	0.023688	0.00750377	0.175251	0.647895		0.0535648	0.0246506	0.0120288	0.0297774	0.24344		32486/147(32633)	CAT-MUL	LOGISTIC-BINARY	Operations	Health-related outcomes > Hospital inpatient > Summary Operations
20110#3	Illnesses of mother: Lung cancer	30768	0.0150324	0.00836404	0.0917713		0.0228277	0.008657	0.0150324	0.00836404	0.0917713		0.0132556	0.00872758	0.00865901	0.128796	0.581773		0.0202801	0.00907844	0.0127351	0.025486	0.220019		29614/1154(30768)	CAT-MUL	LOGISTIC-BINARY	Family history and early life factors	UK Biobank Assessment Centre > Touchscreen > Family history
20110#100	Illnesses of mother	30877	0.0150014	0.0083831	0.0918383		-0.00888382	0.00336999	-0.0150014	0.0083831	0.0918383		-0.00325078	0.00339759	-0.0054453	0.338657	0.791603		-0.00657029	0.00354243	-0.0105553	0.0636242	0.364841		18059/12818(30877)	CAT-MUL	LOGISTIC-BINARY	Family history and early life factors	UK Biobank Assessment Centre > Touchscreen > Family history
20480	Ever self-harmed	22729	0.0179903	0.00667657	0.0927611		0.0251756	0.00981494	0.0170133	0.0103116	0.107642		0.0243478	0.0100284	0.0161039	0.0151802	0.221394		0.0281849	0.0103912	0.0179903	0.00667657	0.0927611		21794/935(22729)	CAT-SIN	LOGISTIC-BINARY	Mental health	Online follow-up > Mental health > Self-harm behaviours
41200#E178	Operative procedures - main OPCS4: E17.8 Other specified operations on unspecified nasal sinus	32633	0.0152716	0.00579806	0.0934271		-0.0887228	0.0509314	-0.00964498	0.0814462	0.392332		-0.141747	0.0513531	-0.0152716	0.00579806	0.127929		-0.146714	0.0541885	-0.0149904	0.0067654	0.0934271		32600/33(32633)	CAT-MUL	LOGISTIC-BINARY	Operations	Health-related outcomes > Hospital inpatient > Summary Operations
41272#K412	Operative procedures - OPCS4: K41.2 Autograft replacement of two coronary arteries NEC	32633	0.0149878	0.00677505	0.0934271		0.240692	0.0945497	0.0141145	0.0107752	0.110687		0.220826	0.0848086	0.0143958	0.00930267	0.16904		0.252446	0.093208	0.0149878	0.00677505	0.0934271		32623/10(32633)	CAT-MUL	LOGISTIC-BINARY	Operations	Health-related outcomes > Hospital inpatient > Summary Operations
24016	Nitrogen dioxide air pollution; 2005	32282	0.0146329	0.00855543	0.0935816		0.00409433	0.00155714	0.0146329	0.00855543	0.0935816		0.00343895	0.00156967	0.0121931	0.0284619	0.309849		0.00420993	0.00163677	0.0143142	0.01011	0.123552		32282	CONTINUOUS	LINEAR	Local environment	Additional exposures > Local environment > Residential air pollution
2634	Duration of heavy DIY	15357	0.0211479	0.00876391	0.0956714		0.0108084	0.00383274	0.0211479	0.00876391	0.0956714		0.00790445	0.00390676	0.0153694	0.0568147	0.42372		0.0111549	0.00410758	0.0207723	0.0100366	0.12298		15357	CAT-SIN	ORDERED-LOGISTIC	Lifestyle and environment	UK Biobank Assessment Centre > Touchscreen > Lifestyle and environment > Physical activity
41210#S359	Operative procedures - secondary OPCS4: S35.9 Unspecified split autograft of skin	32633	0.0145066	0.00877348	0.0956714		0.110448	0.0421579	0.0145066	0.00877348	0.0956714		0.0680562	0.0409312	0.00920301	0.0964111	0.522269		0.101363	0.0432383	0.0129796	0.0190355	0.184574		32586/47(32633)	CAT-MUL	LOGISTIC-BINARY	Operations	Health-related outcomes > Hospital inpatient > Summary Operations
20003#2038459704	Treatment/medication code: carbamazepine	32633	0.0144999	0.00880451	0.0957153		0.169316	0.0646228	0.0144999	0.00880451	0.0957153		0.120104	0.0652552	0.0101809	0.0658893	0.443517		0.161799	0.0673999	0.0132838	0.0164042	0.167499		32614/19(32633)	CAT-MUL	LOGISTIC-BINARY	Medications	UK Biobank Assessment Centre > Verbal interview > Medications
6162#100	Types of transport used (excluding work)	32485	0.0154871	0.00524503	0.0961358		0.0868534	0.0425618	0.0113226	0.0412707	0.26237		0.120033	0.0429979	0.0154871	0.00524503	0.121097		0.119645	0.0443867	0.0149543	0.00702802	0.0961358		32441/44(32485)	CAT-MUL	LOGISTIC-BINARY	Lifestyle and environment	UK Biobank Assessment Centre > Touchscreen > Lifestyle and environment > Physical activity
1528	Water intake	29675	0.0156429	0.00703984	0.0961358		0.00755075	0.00293201	0.0139934	0.0159215	0.143031		0.00787298	0.00301275	0.0144623	0.0127198	0.201481		0.00887792	0.00314486	0.0156429	0.00703984	0.0961358		29675	INTEGER	ORDERED-LOGISTIC	Lifestyle and environment	UK Biobank Assessment Centre > Touchscreen > Lifestyle and environment > Diet
41210#H444	Operative procedures - secondary OPCS4: H44.4 Examination of rectum under anaesthetic	32633	0.0144763	0.00891521	0.0964592		0.0861408	0.0329369	0.0144763	0.00891521	0.0964592		0.0256978	0.03344	0.00425367	0.442254	0.846028		0.0585615	0.0346335	0.00935955	0.0908774	0.431729		32556/77(32633)	CAT-MUL	LOGISTIC-BINARY	Operations	Health-related outcomes > Hospital inpatient > Summary Operations
41210#A842	Operative procedures - secondary OPCS4: A84.2 Electromyography	32633	0.0144751	0.00892128	0.0964592		0.190026	0.0726706	0.0144751	0.00892128	0.0964592		0.143973	0.072889	0.0109236	0.0484544	0.390722		0.19385	0.0749058	0.0143205	0.00967821	0.119719		32618/15(32633)	CAT-MUL	LOGISTIC-BINARY	Operations	Health-related outcomes > Hospital inpatient > Summary Operations
41210#Y131	Operative procedures - secondary OPCS4: Y13.1 Cauterisation of lesion of organ NOC	32633	0.0144738	0.00892738	0.0964592		0.0446668	0.0170828	0.0144738	0.00892738	0.0964592		0.0179725	0.017182	0.00579091	0.295519	0.763075		0.0342289	0.0178895	0.0105927	0.0556748	0.342555		32349/284(32633)	CAT-MUL	LOGISTIC-BINARY	Operations	Health-related outcomes > Hospital inpatient > Summary Operations
41272#Y131	Operative procedures - OPCS4: Y13.1 Cauterisation of lesion of organ NOC	32633	0.0144738	0.00892738	0.0964592		0.0446668	0.0170828	0.0144738	0.00892738	0.0964592		0.0179725	0.017182	0.00579091	0.295519	0.763075		0.0342289	0.0178895	0.0105927	0.0556748	0.342555		32349/284(32633)	CAT-MUL	LOGISTIC-BINARY	Operations	Health-related outcomes > Hospital inpatient > Summary Operations
41272#X301	Operative procedures - OPCS4: X30.1 Injection of Rh immune globulin	32633	0.0148976	0.00711524	0.0965152		-0.0917832	0.0365145	-0.0139182	0.0119226	0.118358		-0.080042	0.036646	-0.0120909	0.0289424	0.312244		-0.105952	0.0393608	-0.0148976	0.00711524	0.0965152		32554/79(32633)	CAT-MUL	LOGISTIC-BINARY	Operations	Health-related outcomes > Hospital inpatient > Summary Operations
41200#T541	Operative procedures - main OPCS4: T54.1 Division of palmar fascia	32633	0.0160394	0.0037587	0.0965278		0.03885	0.0547551	0.00393019	0.477731	0.828817		0.153584	0.0530083	0.0160394	0.0037587	0.0965278		0.115887	0.0564987	0.0113598	0.0401522	0.28683		32607/26(32633)	CAT-MUL	LOGISTIC-BINARY	Operations	Health-related outcomes > Hospital inpatient > Summary Operations
41272#C121	Operative procedures - OPCS4: C12.1 Excision of lesion of eyelid NEC	32633	0.0160314	0.00377598	0.0966215		-0.0231547	0.014475	-0.00885536	0.109665	0.4543		-0.0421759	0.0145623	-0.0160314	0.00377598	0.0966215		-0.0375639	0.0152131	-0.0136683	0.0135389	0.147409		32226/407(32633)	CAT-MUL	LOGISTIC-BINARY	Operations	Health-related outcomes > Hospital inpatient > Summary Operations
41246#1430	Treatment speciality of consultant (recoded): Ear, nose and throat (ENT)	31602	0.014691	0.00900639	0.0971649		0.0160062	0.0061286	0.014691	0.00900639	0.0971649		0.00638175	0.00617701	0.00581201	0.301519	0.768717		0.012044	0.00643876	0.0105225	0.0613981	0.357887		29197/2405(31602)	CAT-MUL	LOGISTIC-BINARY	Hospital Inpatient - Administration	Health-related outcomes > Hospital inpatient > Summary Administration
41210#R141	Operative procedures - secondary OPCS4: R14.1 Forewater rupture of amniotic membrane	32633	0.0144523	0.00902918	0.0972627		-0.0732727	0.0280704	-0.0144523	0.00902918	0.0972627		-0.0400695	0.0284098	-0.00780819	0.158386	0.630698		-0.0676743	0.0302118	-0.0123992	0.0250934	0.217702		32500/133(32633)	CAT-MUL	LOGISTIC-BINARY	Operations	Health-related outcomes > Hospital inpatient > Summary Operations
6146#3	Attendance/disability/mobility allowance: Blue badge	32544	0.0144588	0.00909234	0.0976462		0.0453735	0.0173949	0.0144588	0.00909234	0.0976462		0.034299	0.017303	0.010988	0.0474469	0.389982		0.0430211	0.0180945	0.0131793	0.0174223	0.17442		32259/285(32544)	CAT-MUL	LOGISTIC-BINARY	Sociodemographics	UK Biobank Assessment Centre > Touchscreen > Sociodemographics > Other sociodemographic factors
41245#1160	Main speciality of consultant (recoded): Clinical oncology/ Radiotherapy	32532	0.0144581	0.00910859	0.0976727		0.0350405	0.0134366	0.0144581	0.00910859	0.0976727		0.0252157	0.0134194	0.0104179	0.0602327	0.430034		0.0327167	0.014018	0.0129397	0.0195956	0.187694		32066/466(32532)	CAT-MUL	LOGISTIC-BINARY	Hospital Inpatient - Administration	Health-related outcomes > Hospital inpatient > Summary Administration
22618#0	Breathing problems improved/stopped away from workplace or on holiday: No	18195	0.0193263	0.0091272	0.0977245		0.0270289	0.0103674	0.0193263	0.0091272	0.0977245		0.0146394	0.0104268	0.0104093	0.160292	0.633859		0.023092	0.0108706	0.0157481	0.0336381	0.258584		17369/826(18195)	CAT-MUL	LOGISTIC-BINARY	Work environment	Online follow-up > Work environment > Employment history
22601#91322983	Job coding: factory cleaner/industrial cleaner in some other setting	18195	0.0214215	0.00385208	0.0982141		0.12203	0.0664878	0.013604	0.0664923	0.350856		0.19187	0.0664391	0.0214215	0.00385208	0.0982141		0.180477	0.0685401	0.0195227	0.00844482	0.10758		18176/19(18195)	CAT-MUL	LOGISTIC-BINARY	Work environment	Online follow-up > Work environment > Employment history
41251#6005	Sources of admission to hospital (recoded): Transfer within NHS provider: Medical specialty	32523	0.0144267	0.00927014	0.0990615		0.107856	0.041464	0.0144267	0.00927014	0.0990615		0.0193519	0.0401287	0.00267423	0.62962	0.910178		0.0665079	0.0424214	0.00869474	0.116874	0.484728		32475/48(32523)	CAT-MUL	LOGISTIC-BINARY	Hospital Inpatient - Administration	Health-related outcomes > Hospital inpatient > Summary Administration
21070-1	Speed of onset of IBS symptoms	2808	0.0490368	0.00930363	0.0991641		-999	-999	-0.0490368	0.00930363	0.0991641		-999	-999	-0.0248488	0.187942	0.662201		-999	-999	-0.0411405	0.029174	0.239858		1481/2808	CAT-SIN	MULTINOMIAL-LOGISTIC	Digestive health	Online follow-up > Digestive health
20003#1140872072	Treatment/medication code: tegretol 100mg tablet	32633	0.0148279	0.00738815	0.0991803		0.144964	0.0572165	0.0140256	0.0112821	0.113429		0.130677	0.0566716	0.0127595	0.0211627	0.262008		0.157298	0.0587143	0.0148279	0.00738815	0.0991803		32608/25(32633)	CAT-MUL	LOGISTIC-BINARY	Medications	UK Biobank Assessment Centre > Verbal interview > Medications
41210#Z073	Operative procedures - secondary OPCS4: Z07.3 Spinal nerve root of lumbar spine	32633	0.0147962	0.00751587	0.100136		0.0472744	0.0206645	0.0126637	0.0221512	0.177811		0.0502417	0.0206274	0.0134821	0.0148653	0.218565		0.0575142	0.0215164	0.0147962	0.00751587	0.100136		32436/197(32633)	CAT-MUL	LOGISTIC-BINARY	Operations	Health-related outcomes > Hospital inpatient > Summary Operations
41272#Z073	Operative procedures - OPCS4: Z07.3 Spinal nerve root of lumbar spine	32633	0.0147962	0.00751587	0.100136		0.0472744	0.0206645	0.0126637	0.0221512	0.177811		0.0502417	0.0206274	0.0134821	0.0148653	0.218565		0.0575142	0.0215164	0.0147962	0.00751587	0.100136		32436/197(32633)	CAT-MUL	LOGISTIC-BINARY	Operations	Health-related outcomes > Hospital inpatient > Summary Operations
22601#52152925	Job coding: welder, fitter-welder	18195	0.0210362	0.00453935	0.101151		-0.10747	0.0535409	-0.0148895	0.0445854	0.273611		-0.15301	0.0539428	-0.0210362	0.00453935	0.110567		-0.150934	0.0566501	-0.0197665	0.00766117	0.101151		18166/29(18195)	CAT-MUL	LOGISTIC-BINARY	Work environment	Online follow-up > Work environment > Employment history
41200#W901	Operative procedures - main OPCS4: W90.1 Aspiration of joint	32633	0.0147585	0.0076699	0.101151		0.0788202	0.0330441	0.0132047	0.0170554	0.149893		0.0781886	0.0328301	0.0131822	0.0172449	0.236884		0.0913259	0.0342529	0.0147585	0.0076699	0.101151		32558/75(32633)	CAT-MUL	LOGISTIC-BINARY	Operations	Health-related outcomes > Hospital inpatient > Summary Operations
22614#1	Worked with pesticides	17693	0.0200347	0.0076919	0.101151		0.0270336	0.0109469	0.018565	0.0135223	0.129626		0.0267234	0.0109099	0.0184142	0.0142996	0.21648		0.0304292	0.0114178	0.0200347	0.0076919	0.101151		16969/724(17693)	CAT-MUL	LOGISTIC-BINARY	Work environment	Online follow-up > Work environment > Employment history
6157#2	Why stopped smoking: Doctor's advice	7174	0.0314446	0.00771507	0.101267		0.0389419	0.0163483	0.0281201	0.0172016	0.150562		0.0423884	0.0161943	0.0308974	0.00884774	0.165034		0.0451129	0.0169351	0.0314446	0.00771507	0.101267		6851/323(7174)	CAT-MUL	LOGISTIC-BINARY	Lifestyle and environment	UK Biobank Assessment Centre > Touchscreen > Lifestyle and environment > Smoking
22617#3319	Job code - historical: Protective service associate professionals n.e.c.	18195	0.0192167	0.00952927	0.101417		0.133303	0.0514263	0.0192167	0.00952927	0.101417		0.0942533	0.0517995	0.0134918	0.0687643	0.452975		0.131903	0.0538527	0.0181607	0.0142878	0.152289		18164/31(18195)	CAT-MUL	LOGISTIC-BINARY	Work environment	Online follow-up > Work environment > Employment history
41210#Z128	Operative procedures - secondary OPCS4: Z12.8 Specified nerve NEC	32633	0.0147281	0.00779582	0.10172		-0.10304	0.0427293	-0.0133492	0.0158817	0.143031		-0.102178	0.0429962	-0.0131508	0.0175126	0.237156		-0.120377	0.045239	-0.0147281	0.00779582	0.10172		32584/49(32633)	CAT-MUL	LOGISTIC-BINARY	Operations	Health-related outcomes > Hospital inpatient > Summary Operations
41272#Z128	Operative procedures - OPCS4: Z12.8 Specified nerve NEC	32633	0.0147281	0.00779582	0.10172		-0.10304	0.0427293	-0.0133492	0.0158817	0.143031		-0.102178	0.0429962	-0.0131508	0.0175126	0.237156		-0.120377	0.045239	-0.0147281	0.00779582	0.10172		32584/49(32633)	CAT-MUL	LOGISTIC-BINARY	Operations	Health-related outcomes > Hospital inpatient > Summary Operations
20454	Maximum frequency of taking cannabis	4776	0.038464	0.00782315	0.10172		0.0218808	0.00799161	0.0356056	0.013828	0.131385		0.0215576	0.00830923	0.0343862	0.0174403	0.237156		0.0250742	0.00867817	0.038464	0.00782315	0.10172		4776	CAT-SIN	ORDERED-LOGISTIC	Mental health	Online follow-up > Mental health > Cannabis use
41200#B275	Operative procedures - main OPCS4: B27.5 Subcutaneous mastectomy	32633	0.0147143	0.00785378	0.10172		0.164514	0.0654994	0.0139044	0.0120069	0.118695		0.15079	0.0664041	0.0125692	0.0231663	0.275047		0.181204	0.068168	0.0147143	0.00785378	0.10172		32615/18(32633)	CAT-MUL	LOGISTIC-BINARY	Operations	Health-related outcomes > Hospital inpatient > Summary Operations
41272#B275	Operative procedures - OPCS4: B27.5 Subcutaneous mastectomy	32633	0.0147143	0.00785378	0.10172		0.164514	0.0654994	0.0139044	0.0120069	0.118695		0.15079	0.0664041	0.0125692	0.0231663	0.275047		0.181204	0.068168	0.0147143	0.00785378	0.10172		32615/18(32633)	CAT-MUL	LOGISTIC-BINARY	Operations	Health-related outcomes > Hospital inpatient > Summary Operations
20003#1140866236	Treatment/medication code: spironolactone	32633	0.0143278	0.00964106	0.102452		0.220674	0.0852879	0.0143278	0.00964106	0.102452		0.0654361	0.0860877	0.00420498	0.447496	0.846028		0.148192	0.0885129	0.00926595	0.0941544	0.438768		32622/11(32633)	CAT-MUL	LOGISTIC-BINARY	Medications	UK Biobank Assessment Centre > Verbal interview > Medications
41272#H221	Operative procedures - OPCS4: H22.1 Diagnostic fibreoptic endoscopic examination of colon and biopsy of lesion of colon	32633	0.0146741	0.00802494	0.103608		0.0145404	0.00592869	0.0135762	0.0141816	0.133315		0.0142697	0.00595972	0.013254	0.0166465	0.232264		0.0164694	0.00621268	0.0146741	0.00802494	0.103608		30046/2587(32633)	CAT-MUL	LOGISTIC-BINARY	Operations	Health-related outcomes > Hospital inpatient > Summary Operations
20108#2	Ingredients in canned soup: Meat	4975	0.0366132	0.0097754	0.103725		0.133673	0.0518179	0.0366132	0.0097754	0.103725		0.0747367	0.053702	0.0197335	0.163963	0.639009		0.112717	0.0548435	0.0291581	0.0396779	0.286302		4944/31(4975)	CAT-MUL	LOGISTIC-BINARY	Diet by 24-hour recall	Online follow-up > Diet by 24-hour recall > Soup/snacks/pastries yesterday
41272#T541	Operative procedures - OPCS4: T54.1 Division of palmar fascia	32633	0.0158386	0.00421709	0.104149		0.0370169	0.0527427	0.00388753	0.482523	0.829833		0.146322	0.0511382	0.0158386	0.00421709	0.104149		0.110003	0.0543792	0.0112018	0.0430091	0.295969		32605/28(32633)	CAT-MUL	LOGISTIC-BINARY	Operations	Health-related outcomes > Hospital inpatient > Summary Operations
767	Length of working week for main job	22130	0.0174986	0.00923045	0.104473		0.00463027	0.00179415	0.0173459	0.00986069	0.104473		0.00385698	0.00183163	0.0141544	0.035226	0.336443		0.00495707	0.00190401	0.0174986	0.00923045	0.114983		22130	INTEGER	LINEAR	Sociodemographics	UK Biobank Assessment Centre > Touchscreen > Sociodemographics > Employment
100460	Added milk to standard tea	4975	0.0365265	0.00995027	0.105186		-0.0228552	0.00792033	-0.0365265	0.00995027	0.105186		-0.0161904	0.00833899	-0.0252194	0.0752356	0.468583		-0.0226249	0.00860046	-0.0341553	0.0159517	0.164777		4975	CAT-SIN	ORDERED-LOGISTIC	Diet by 24-hour recall	Online follow-up > Diet by 24-hour recall > Hot/cold beverages yesterday
2267	Use of sun/uv protection	32408	0.0143155	0.00995769	0.105186		-0.00767389	0.00274112	-0.0143155	0.00995769	0.105186		-0.00651363	0.00281636	-0.012041	0.0301788	0.314422		-0.00787197	0.00294925	-0.0139569	0.0119807	0.13542		32408	CAT-SIN	ORDERED-LOGISTIC	Lifestyle and environment	UK Biobank Assessment Centre > Touchscreen > Lifestyle and environment > Sun exposure
41245#1520	Main speciality of consultant (recoded): Neurosurgery	32544	0.0146524	0.00820566	0.105557		0.0285194	0.012309	0.0128432	0.0205021	0.169963		0.0301681	0.0123572	0.0135324	0.0146309	0.218347		0.0340692	0.0128884	0.0146524	0.00820566	0.105557		31990/554(32544)	CAT-MUL	LOGISTIC-BINARY	Hospital Inpatient - Administration	Health-related outcomes > Hospital inpatient > Summary Administration
41210#X292	Operative procedures - secondary OPCS4: X29.2 Continuous intravenous infusion of therapeutic substance NEC	32633	0.0142342	0.0101247	0.106792		0.0885213	0.0344231	0.0142342	0.0101247	0.106792		0.0749549	0.0347993	0.0119222	0.0312567	0.319233		0.0922909	0.0359614	0.0142056	0.0102772	0.125163		32563/70(32633)	CAT-MUL	LOGISTIC-BINARY	Operations	Health-related outcomes > Hospital inpatient > Summary Operations
41272#K491	Operative procedures - OPCS4: K49.1 Percutaneous transluminal balloon angioplasty of one coronary artery	32633	0.0142235	0.0101817	0.107132		0.0677713	0.0263807	0.0142235	0.0101817	0.107132		0.0221368	0.0260204	0.00470992	0.394874	0.826151		0.0477275	0.0273213	0.00967204	0.0805951	0.411273		32517/116(32633)	CAT-MUL	LOGISTIC-BINARY	Operations	Health-related outcomes > Hospital inpatient > Summary Operations
41200#M132	Operative procedures - main OPCS4: M13.2 Percutaneous drainage of kidney	32633	0.0142205	0.0101975	0.107132		0.222453	0.0866358	0.0142205	0.0101975	0.107132		0.00119178	0.0906522	7.27239e-05	0.989519	0.996679		0.115776	0.0924393	0.00693638	0.210198	0.624235		32623/10(32633)	CAT-MUL	LOGISTIC-BINARY	Operations	Health-related outcomes > Hospital inpatient > Summary Operations
20004#1489	Operation code: testicular hydrocoele surgery / drainage	32633	0.0142075	0.0102668	0.107465		-0.07172	0.0279467	-0.0142075	0.0102668	0.107465		-0.0245096	0.0278217	-0.0048767	0.37835	0.818327		-0.0567956	0.0293281	-0.0107216	0.0527608	0.331239		32527/106(32633)	CAT-MUL	LOGISTIC-BINARY	Operations	UK Biobank Assessment Centre > Verbal interview > Operations
41200#G435	Operative procedures - main OPCS4: G43.5 Fibreoptic endoscopic destruction of lesion of upper gastrointestinal tract NEC	32633	0.0142051	0.0102795	0.107465		0.209158	0.0815067	0.0142051	0.0102795	0.107465		0.146341	0.0813571	0.00994945	0.072278	0.46201		0.198619	0.0837486	0.0131175	0.0177995	0.175714		32621/12(32633)	CAT-MUL	LOGISTIC-BINARY	Operations	Health-related outcomes > Hospital inpatient > Summary Operations
41272#G435	Operative procedures - OPCS4: G43.5 Fibreoptic endoscopic destruction of lesion of upper gastrointestinal tract NEC	32633	0.0142051	0.0102795	0.107465		0.209158	0.0815067	0.0142051	0.0102795	0.107465		0.146341	0.0813571	0.00994945	0.072278	0.46201		0.198619	0.0837486	0.0131175	0.0177995	0.175714		32621/12(32633)	CAT-MUL	LOGISTIC-BINARY	Operations	Health-related outcomes > Hospital inpatient > Summary Operations
41210#Z769	Operative procedures - secondary OPCS4: Z76.9 Femur NEC	32633	0.0145529	0.00856054	0.108546		0.152262	0.0726203	0.0116112	0.0359417	0.239408		0.174629	0.0717163	0.0134825	0.0148624	0.218565		0.196842	0.0749113	0.0145529	0.00856054	0.108546		32618/15(32633)	CAT-MUL	LOGISTIC-BINARY	Operations	Health-related outcomes > Hospital inpatient > Summary Operations
41272#Z769	Operative procedures - OPCS4: Z76.9 Femur NEC	32633	0.0145529	0.00856054	0.108546		0.152262	0.0726203	0.0116112	0.0359417	0.239408		0.174629	0.0717163	0.0134825	0.0148624	0.218565		0.196842	0.0749113	0.0145529	0.00856054	0.108546		32618/15(32633)	CAT-MUL	LOGISTIC-BINARY	Operations	Health-related outcomes > Hospital inpatient > Summary Operations
41200#W403	Operative procedures - main OPCS4: W40.3 Revision of total prosthetic replacement of knee joint using cement	32633	0.0141763	0.010435	0.10861		0.197531	0.0771988	0.0141763	0.010435	0.10861		0.0382384	0.0748881	0.00282487	0.60985	0.902491		0.129962	0.0782852	0.00918903	0.0969183	0.444058		32619/14(32633)	CAT-MUL	LOGISTIC-BINARY	Operations	Health-related outcomes > Hospital inpatient > Summary Operations
41272#W403	Operative procedures - OPCS4: W40.3 Revision of total prosthetic replacement of knee joint using cement	32633	0.0141763	0.010435	0.10861		0.197531	0.0771988	0.0141763	0.010435	0.10861		0.0382384	0.0748881	0.00282487	0.60985	0.902491		0.129962	0.0782852	0.00918903	0.0969183	0.444058		32619/14(32633)	CAT-MUL	LOGISTIC-BINARY	Operations	Health-related outcomes > Hospital inpatient > Summary Operations
41210#Z856	Operative procedures - secondary OPCS4: Z85.6 Ankle joint	32633	0.0141676	0.0104822	0.108782		0.0535692	0.0209299	0.0141676	0.0104822	0.108782		0.0171199	0.021248	0.00446017	0.420419	0.836001		0.0397812	0.0219974	0.0100109	0.070535	0.384578		32444/189(32633)	CAT-MUL	LOGISTIC-BINARY	Operations	Health-related outcomes > Hospital inpatient > Summary Operations
41272#Z856	Operative procedures - OPCS4: Z85.6 Ankle joint	32633	0.0141676	0.0104822	0.108782		0.0535692	0.0209299	0.0141676	0.0104822	0.108782		0.0171199	0.021248	0.00446017	0.420419	0.836001		0.0397812	0.0219974	0.0100109	0.070535	0.384578		32444/189(32633)	CAT-MUL	LOGISTIC-BINARY	Operations	Health-related outcomes > Hospital inpatient > Summary Operations
41200#E031	Operative procedures - main OPCS4: E03.1 Submucous excision of septum of nose	32633	0.0145228	0.0086983	0.109795		0.0962223	0.0377403	0.0141148	0.0107737	0.110687		0.0820912	0.0378589	0.0120023	0.0301388	0.314422		0.103186	0.0393311	0.0145228	0.0086983	0.109795		32576/57(32633)	CAT-MUL	LOGISTIC-BINARY	Operations	Health-related outcomes > Hospital inpatient > Summary Operations
6155#2	Vitamin and mineral supplements: Vitamin B	32453	0.0145562	0.00872996	0.109908		0.0215171	0.00866512	0.0137838	0.0130181	0.125711		0.0192937	0.00872213	0.0122789	0.0269594	0.298575		0.0238161	0.00908194	0.0145562	0.00872996	0.109908		31287/1166(32453)	CAT-MUL	LOGISTIC-BINARY	Medical history and conditions	UK Biobank Assessment Centre > Touchscreen > Health and medical history > Medication
20553#6	Methods of self-harm used: Ingesting alcohol or a recreational or illicit drug	22714	0.0169416	0.0106633	0.110134		0.0641482	0.025121	0.0169416	0.0106633	0.110134		0.0227704	0.0261521	0.00577722	0.383934	0.821328		0.0470679	0.0269233	0.0115989	0.0804404	0.410779		22580/134(22714)	CAT-MUL	LOGISTIC-BINARY	Mental health	Online follow-up > Mental health > Self-harm behaviours
41210#S432	Operative procedures - secondary OPCS4: S43.2 Removal of clip from skin NEC	32633	0.014134	0.0106667	0.110134		-0.216019	0.0848613	-0.014134	0.0106667	0.110134		-0.0435741	0.0823214	-0.00293103	0.596483	0.899307		-0.137213	0.0879341	-0.00866541	0.117493	0.485875		32622/11(32633)	CAT-MUL	LOGISTIC-BINARY	Operations	Health-related outcomes > Hospital inpatient > Summary Operations
41272#S432	Operative procedures - OPCS4: S43.2 Removal of clip from skin NEC	32633	0.014134	0.0106667	0.110134		-0.216019	0.0848613	-0.014134	0.0106667	0.110134		-0.0435741	0.0823214	-0.00293103	0.596483	0.899307		-0.137213	0.0879341	-0.00866541	0.117493	0.485875		32622/11(32633)	CAT-MUL	LOGISTIC-BINARY	Operations	Health-related outcomes > Hospital inpatient > Summary Operations
41200#M478	Operative procedures - main OPCS4: M47.8 Other specified urethral catheterisation of bladder	32633	0.0141326	0.0106747	0.110134		0.0668428	0.0261817	0.0141326	0.0106747	0.110134		0.0436411	0.0262589	0.00919979	0.0965279	0.522269		0.0629916	0.027294	0.0127757	0.0209996	0.192805		32511/122(32633)	CAT-MUL	LOGISTIC-BINARY	Operations	Health-related outcomes > Hospital inpatient > Summary Operations
20003#1140884488	Treatment/medication code: diclofenac	32633	0.0141193	0.0107483	0.110687		0.0351032	0.0137623	0.0141193	0.0107483	0.110687		-0.00883206	0.0138935	-0.00351916	0.524968	0.870949		0.0124169	0.0144523	0.0047563	0.390236	0.781499		32186/447(32633)	CAT-MUL	LOGISTIC-BINARY	Medications	UK Biobank Assessment Centre > Verbal interview > Medications
41210#S263	Operative procedures - secondary OPCS4: S26.3 Random pattern local subcutaneous pedicle flap of skin to head or neck	32633	0.0141043	0.0108325	0.110918		-0.188973	0.074245	-0.0141043	0.0108325	0.110918		-0.15715	0.0744216	-0.0116767	0.0349074	0.336443		-0.199776	0.0790708	-0.0139998	0.0114331	0.132415		32618/15(32633)	CAT-MUL	LOGISTIC-BINARY	Operations	Health-related outcomes > Hospital inpatient > Summary Operations
41272#S263	Operative procedures - OPCS4: S26.3 Random pattern local subcutaneous pedicle flap of skin to head or neck	32633	0.0141043	0.0108325	0.110918		-0.188973	0.074245	-0.0141043	0.0108325	0.110918		-0.15715	0.0744216	-0.0116767	0.0349074	0.336443		-0.199776	0.0790708	-0.0139998	0.0114331	0.132415		32618/15(32633)	CAT-MUL	LOGISTIC-BINARY	Operations	Health-related outcomes > Hospital inpatient > Summary Operations
41200#X724	Operative procedures - main OPCS4: X72.4 Delivery of subsequent element of cycle of chemotherapy for neoplasm	32633	0.0141012	0.0108495	0.110918		0.0627306	0.0246257	0.0141012	0.0108495	0.110918		0.0375747	0.0246832	0.00842662	0.127948	0.581716		0.0572316	0.0256713	0.0123411	0.0257822	0.221352		32497/136(32633)	CAT-MUL	LOGISTIC-BINARY	Operations	Health-related outcomes > Hospital inpatient > Summary Operations
104320	Sweetcorn intake	4969	0.0361182	0.0108602	0.110918		-0.049815	0.016939	-0.0361182	0.0108602	0.110918		-0.015639	0.0181269	-0.0110828	0.434727	0.84404		-0.0380208	0.0186323	-0.0259735	0.0670785	0.375987		4969	CAT-SIN	ORDERED-LOGISTIC	Diet by 24-hour recall	Online follow-up > Diet by 24-hour recall > Fruit/vegetables yesterday
894	Duration of moderate activity	25830	0.015832	0.0109375	0.111314		0.0085033	0.00311391	0.015832	0.0109375	0.111314		0.00562391	0.00319793	0.0103845	0.0951194	0.520492		0.00836814	0.00333925	0.0148178	0.0172357	0.172976		25830	INTEGER	ORDERED-LOGISTIC	Lifestyle and environment	UK Biobank Assessment Centre > Touchscreen > Lifestyle and environment > Physical activity
20003#1141200004	Treatment/medication code: pregabalin	32633	0.0140799	0.0109702	0.111314		0.122606	0.048185	0.0140799	0.0109702	0.111314		-0.0453648	0.0509538	-0.00492653	0.373497	0.817034		0.0384258	0.0520081	0.00408896	0.460127	0.818003		32598/35(32633)	CAT-MUL	LOGISTIC-BINARY	Medications	UK Biobank Assessment Centre > Verbal interview > Medications
41210#C121	Operative procedures - secondary OPCS4: C12.1 Excision of lesion of eyelid NEC	32633	0.0140796	0.0109716	0.111314		-0.143635	0.0564872	-0.0140796	0.0109716	0.111314		-0.0740795	0.0560596	-0.00731278	0.186495	0.660584		-0.121324	0.0592997	-0.01133	0.0406795	0.288357		32607/26(32633)	CAT-MUL	LOGISTIC-BINARY	Operations	Health-related outcomes > Hospital inpatient > Summary Operations
41272#M703	Operative procedures - OPCS4: M70.3 Rectal needle biopsy of prostate	32633	0.0140758	0.0109932	0.111314		-0.0280133	0.0110175	-0.0140758	0.0109932	0.111314		-0.00811721	0.0108571	-0.00413919	0.454634	0.847619		-0.0208512	0.0114391	-0.0100914	0.0683009	0.378832		31939/694(32633)	CAT-MUL	LOGISTIC-BINARY	Operations	Health-related outcomes > Hospital inpatient > Summary Operations
1180	Morning/evening person (chronotype)	29079	0.0149049	0.0110263	0.11149		0.00785669	0.00284888	0.0149049	0.0110263	0.11149		0.0019763	0.00292931	0.00372498	0.525307	0.870949		0.00539883	0.00306974	0.00972279	0.0973163	0.444417		29079	CAT-SIN	ORDERED-LOGISTIC	Lifestyle and environment	UK Biobank Assessment Centre > Touchscreen > Lifestyle and environment > Sleep
5163	3mm regularity index (left)	7021	0.0312019	0.00891353	0.111821		0.00798912	0.00342363	0.0278408	0.0196277	0.166612		0.00824566	0.00347737	0.0282902	0.017736	0.238092		0.00946444	0.00361842	0.0312019	0.00891353	0.111821		7021	CONTINUOUS	LINEAR	Physical measures	UK Biobank Assessment Centre > Physical measures > Eye measures > Autorefraction
41272#T852	Operative procedures - OPCS4: T85.2 Block dissection of axillary lymph nodes	32633	0.0140461	0.0111634	0.112716		0.0482725	0.0190242	0.0140461	0.0111634	0.112716		0.0414871	0.0191027	0.0120222	0.0298663	0.313663		0.0500859	0.0198478	0.0139691	0.0116152	0.13427		32394/239(32633)	CAT-MUL	LOGISTIC-BINARY	Operations	Health-related outcomes > Hospital inpatient > Summary Operations
6154#6	Medication for pain relief, constipation, heartburn: Laxatives (e.g. Dulcolax, Senokot)	32311	0.0141069	0.0112149	0.113074		0.0300043	0.0118323	0.0141069	0.0112149	0.113074		0.0139995	0.0119527	0.0065162	0.241481	0.723811		0.0230006	0.012425	0.0102986	0.0641338	0.366112		31683/628(32311)	CAT-MUL	LOGISTIC-BINARY	Medical history and conditions	UK Biobank Assessment Centre > Touchscreen > Health and medical history > Medication
20535	Waking too early	8936	0.0268117	0.01124	0.113167		-0.0179453	0.00707941	-0.0268117	0.01124	0.113167		-0.00550121	0.0071558	-0.00813413	0.441975	0.846028		-0.0132233	0.00742867	-0.0188313	0.0750356	0.399449		2213/6723(8936)	CAT-SIN	LOGISTIC-BINARY	Mental health	Online follow-up > Mental health > Depression
2704	Years since last cervical smear test	13335	0.0244505	0.0047413	0.113562		-0.00512289	0.00457845	-0.00903153	0.296994	0.708071		-0.014049	0.00472018	-0.0244505	0.0047413	0.113562		-0.0113785	0.00491871	-0.0190298	0.0279672	0.234039		13335	INTEGER	ORDERED-LOGISTIC	Maternity and sex-specific factors	UK Biobank Assessment Centre > Touchscreen > Sex-specific factors > Female-specific factors
41221#9	Delivery methods: Other than those specified above	1247	0.0715679	0.01135	0.11395		0.0912492	0.0361123	0.0715679	0.01135	0.11395		-0.00375975	0.0388486	-0.00274469	0.922849	0.986748		0.0527439	0.0397987	0.0375751	0.184589	0.598795		1172/75(1247)	CAT-MUL	LOGISTIC-BINARY	Maternity and sex-specific factors	Health-related outcomes > Hospital inpatient > Summary Maternity
41249#3002	Methods of admission to hospital (recoded): Maternity admission: Ante-partum	32591	0.0139979	0.0114973	0.115266		-0.136147	0.0539002	-0.0139979	0.0114973	0.115266		-0.0889669	0.0534401	-0.00921668	0.0961316	0.522269		-0.133821	0.0573766	-0.0129071	0.0197935	0.189078		32555/36(32591)	CAT-MUL	LOGISTIC-BINARY	Hospital Inpatient - Administration	Health-related outcomes > Hospital inpatient > Summary Administration
41272#U354	Operative procedures - OPCS4: U35.4 Computed tomography of pulmonary arteries	32633	0.0143864	0.00934842	0.116248		0.0378197	0.0155373	0.013475	0.0149187	0.137687		0.0369683	0.0155179	0.0131878	0.0171978	0.236696		0.042118	0.0162066	0.0143864	0.00934842	0.116248		32287/346(32633)	CAT-MUL	LOGISTIC-BINARY	Operations	Health-related outcomes > Hospital inpatient > Summary Operations
22601#11843115	Job coding: social services manager, community care manager, welfare services manager	18195	0.0186893	0.0116929	0.116731		0.0570498	0.0226294	0.0186893	0.0116929	0.116731		0.00494788	0.0229485	0.00159858	0.829284	0.962497		0.0335285	0.0237464	0.0104685	0.157924	0.56022		18031/164(18195)	CAT-MUL	LOGISTIC-BINARY	Work environment	Online follow-up > Work environment > Employment history
22617#1184	Job code - historical: Social services managers	18195	0.0186893	0.0116929	0.116731		0.0570498	0.0226294	0.0186893	0.0116929	0.116731		0.00494788	0.0229485	0.00159858	0.829284	0.962497		0.0335285	0.0237464	0.0104685	0.157924	0.56022		18031/164(18195)	CAT-MUL	LOGISTIC-BINARY	Work environment	Online follow-up > Work environment > Employment history
24018	Nitrogen dioxide air pollution; 2007	32282	0.0140265	0.0117242	0.11688		0.00386346	0.00153288	0.0140265	0.0117242	0.11688		0.00340018	0.0015452	0.0122466	0.027774	0.30474		0.00404974	0.00161126	0.0139876	0.0119591	0.13542		32282	CONTINUOUS	LINEAR	Local environment	Additional exposures > Local environment > Residential air pollution
41200#C798	Operative procedures - main OPCS4: C79.8 Other specified operations on vitreous body	32633	0.0155385	0.00499697	0.11728		0.113645	0.0798675	0.00787778	0.15471	0.53787		0.209647	0.0745759	0.0155385	0.00499697	0.11728		0.188259	0.0807761	0.0128912	0.0198664	0.189519		32620/13(32633)	CAT-MUL	LOGISTIC-BINARY	Operations	Health-related outcomes > Hospital inpatient > Summary Operations
41221#0	Delivery methods: Spontaneous vertex	1247	0.0733083	0.0094969	0.117888		-0.0424621	0.0185146	-0.0649175	0.0217086	0.175521		-0.0428504	0.0193313	-0.0627498	0.0265227	0.297193		-0.0523252	0.0201919	-0.0733083	0.0094969	0.117888		682/565(1247)	CAT-MUL	LOGISTIC-BINARY	Maternity and sex-specific factors	Health-related outcomes > Hospital inpatient > Summary Maternity
41272#X332	Operative procedures - OPCS4: X33.2 Intravenous blood transfusion of packed cells	32633	0.0140857	0.010937	0.118179		0.0731601	0.0290839	0.0139249	0.0118815	0.118179		0.0613983	0.0286824	0.0118489	0.0323111	0.326706		0.0765851	0.0300971	0.0140857	0.010937	0.129773		32536/97(32633)	CAT-MUL	LOGISTIC-BINARY	Operations	Health-related outcomes > Hospital inpatient > Summary Operations
41272#X378	Operative procedures - OPCS4: X37.8 Other specified intramuscular injection	32633	0.0139238	0.0118879	0.118179		0.169155	0.0671615	0.0139238	0.0118879	0.118179		0.0791096	0.070984	0.00616268	0.2656	0.744395		0.139098	0.0715608	0.0107483	0.0521738	0.328426		32615/18(32633)	CAT-MUL	LOGISTIC-BINARY	Operations	Health-related outcomes > Hospital inpatient > Summary Operations
5256	Corneal hysteresis (right)	7251	0.0294998	0.0119797	0.118695		0.0084656	0.00336878	0.0294998	0.0119797	0.118695		0.00422368	0.00343758	0.0144307	0.219155	0.700874		0.0071976	0.00356793	0.0236868	0.0436657	0.299325		7251	CONTINUOUS	LINEAR	Physical measures	UK Biobank Assessment Centre > Physical measures > Eye measures > Intraocular pressure
26434	Crime score (Scotland)	1782	0.0593966	0.0120601	0.119056		0.0168158	0.00669618	0.0593966	0.0120601	0.119056		0.00796332	0.00683499	0.0276142	0.243821	0.725125		0.0138092	0.00709697	0.0460711	0.0516777	0.327271		1782	CONTINUOUS	LINEAR	Sociodemographics	Population characteristics > Baseline characteristics > Indices of Multiple Deprivation
41272#K616	Operative procedures - OPCS4: K61.6 Implantation of dual chamber cardiac pacemaker system	32633	0.0154887	0.00513859	0.119418		0.0794325	0.0440427	0.00998849	0.0711662	0.365381		0.117911	0.0421374	0.0154887	0.00513859	0.119418		0.116654	0.0451585	0.0143037	0.00976341	0.120563		32591/42(32633)	CAT-MUL	LOGISTIC-BINARY	Operations	Health-related outcomes > Hospital inpatient > Summary Operations
6154#5	Medication for pain relief, constipation, heartburn: Omeprazole (e.g. Zanprol)	32311	0.0139466	0.0121722	0.119996		0.0203013	0.00809776	0.0139466	0.0121722	0.119996		0.0141173	0.00808867	0.00970966	0.0809213	0.485665		0.0189212	0.00845247	0.0124533	0.0251809	0.218193		30977/1334(32311)	CAT-MUL	LOGISTIC-BINARY	Medical history and conditions	UK Biobank Assessment Centre > Touchscreen > Health and medical history > Medication
20003#1141194386	Treatment/medication code: telfast 30 tablet	32633	0.0138399	0.0124093	0.121824		0.125738	0.0502796	0.0138399	0.0124093	0.121824		0.0598325	0.0516972	0.00640519	0.247248	0.726747		0.108209	0.0528903	0.011323	0.0408035	0.288357		32601/32(32633)	CAT-MUL	LOGISTIC-BINARY	Medications	UK Biobank Assessment Centre > Verbal interview > Medications
41210#T865	Operative procedures - secondary OPCS4: T86.5 Sampling of mediastinal lymph nodes	32633	0.0142577	0.0100016	0.122862		0.166696	0.0725261	0.0127389	0.0213724	0.174008		0.167448	0.0710734	0.0130499	0.0183968	0.242453		0.191801	0.0745387	0.0142577	0.0100016	0.122862		32618/15(32633)	CAT-MUL	LOGISTIC-BINARY	Operations	Health-related outcomes > Hospital inpatient > Summary Operations
41272#A843	Operative procedures - OPCS4: A84.3 Nerve conduction studies	32633	0.0138203	0.0125337	0.122876		0.13897	0.0556542	0.0138203	0.0125337	0.122876		0.0547159	0.0573167	0.00528169	0.340033	0.793626		0.110963	0.0586964	0.0104607	0.0587945	0.351224		32607/26(32633)	CAT-MUL	LOGISTIC-BINARY	Operations	Health-related outcomes > Hospital inpatient > Summary Operations
22619#0	Breathing problems responsible for leaving job: No	18195	0.0184997	0.0125713	0.123045		0.0236263	0.00946773	0.0184997	0.0125713	0.123045		0.00539712	0.00949995	0.00421232	0.56992	0.889191		0.0157242	0.00990925	0.0117648	0.11252	0.475576		17208/987(18195)	CAT-MUL	LOGISTIC-BINARY	Work environment	Online follow-up > Work environment > Employment history
20548#9	Manifestations of mania or irritability: I was more active than usual	22686	0.0165653	0.0125858	0.123045		0.0226008	0.00905784	0.0165653	0.0125858	0.123045		0.0164375	0.00918847	0.0118773	0.0736152	0.465049		0.0220917	0.00955038	0.0153573	0.0207076	0.192805		21611/1075(22686)	CAT-MUL	LOGISTIC-BINARY	Mental health	Online follow-up > Mental health > Mania
20003#1140864752	Treatment/medication code: lansoprazole	32633	0.0138064	0.0126232	0.123125		0.0266336	0.0106785	0.0138064	0.0126232	0.123125		0.0151301	0.0106325	0.00787752	0.154723	0.624673		0.0222725	0.0111244	0.0110833	0.0452623	0.302768		31875/758(32633)	CAT-MUL	LOGISTIC-BINARY	Medications	UK Biobank Assessment Centre > Verbal interview > Medications
41200#H513	Operative procedures - main OPCS4: H51.3 Stapled haemorrhoidectomy	32633	0.0138015	0.0126545	0.123125		-0.218362	0.0877794	-0.0138015	0.0126545	0.123125		-0.118198	0.0850605	-0.00768773	0.164907	0.63929		-0.194418	0.0911066	-0.0118352	0.0325114	0.25463		32622/11(32633)	CAT-MUL	LOGISTIC-BINARY	Operations	Health-related outcomes > Hospital inpatient > Summary Operations
41272#H513	Operative procedures - OPCS4: H51.3 Stapled haemorrhoidectomy	32633	0.0138015	0.0126545	0.123125		-0.218362	0.0877794	-0.0138015	0.0126545	0.123125		-0.118198	0.0850605	-0.00768773	0.164907	0.63929		-0.194418	0.0911066	-0.0118352	0.0325114	0.25463		32622/11(32633)	CAT-MUL	LOGISTIC-BINARY	Operations	Health-related outcomes > Hospital inpatient > Summary Operations
26428	Income score (Scotland)	1938	0.0565706	0.0126633	0.123125		0.015939	0.00639129	0.0565706	0.0126633	0.123125		0.00801281	0.00655124	0.0277954	0.221152	0.702961		0.0128434	0.00679367	0.0429278	0.0586825	0.351224		1938	CONTINUOUS	LINEAR	Sociodemographics	Population characteristics > Baseline characteristics > Indices of Multiple Deprivation
20004#1070	Operation code: coronary angioplasty (ptca) +/- stent	32633	0.0137964	0.0126871	0.123186		0.050554	0.0202856	0.0137964	0.0126871	0.123186		0.0186782	0.0199063	0.00519451	0.348064	0.8003		0.0354529	0.0209678	0.00936086	0.0908319	0.431729		32434/199(32633)	CAT-MUL	LOGISTIC-BINARY	Operations	UK Biobank Assessment Centre > Verbal interview > Operations
5699-95	FI10 : arithmetic sequence recognition	2407	0.0506603	0.0128603	0.124698		-999	-999	-0.0506603	0.0128603	0.124698		-999	-999	-0.0342885	0.0924668	0.517318		-999	-999	-0.0454066	0.025809	0.221352		2095/2407	CAT-SIN	MULTINOMIAL-LOGISTIC	Cognitive function	UK Biobank Assessment Centre > Cognitive function > Fluid intelligence / reasoning
20246-0	Trail making completion status	17171	0.0189687	0.0129214	0.125101		-999	-999	-0.0189687	0.0129214	0.125101		-999	-999	-0.0130528	0.0871801	0.50035		-999	-999	-0.0170637	0.0253391	0.219029		15166/17171	CAT-SIN	MULTINOMIAL-LOGISTIC	Cognitive function	Online follow-up > Cognitive function online > Trail making
20512	Recent feelings of foreboding	22697	0.0164964	0.0129372	0.125101		0.0133559	0.00581175	0.0164964	0.0129372	0.125101		0.0012818	0.00558581	0.00156375	0.813761	0.959833		0.00746772	0.00586857	0.00874913	0.187472	0.602631		22697	CAT-SIN	ORDERED-LOGISTIC	Mental health	Online follow-up > Mental health > Anxiety
22601#41123205	Job coding: civil service administrative officer or assistant or clerk, tax collector, prison service clerk, law courts clerk	18195	0.0184002	0.0130551	0.125726		0.0259903	0.0104711	0.0184002	0.0130551	0.125726		0.0113559	0.0105509	0.00797984	0.281763	0.757701		0.0211976	0.0109804	0.014312	0.0535305	0.334448		17373/822(18195)	CAT-MUL	LOGISTIC-BINARY	Work environment	Online follow-up > Work environment > Employment history
22617#4112	Job code - historical: Civil Service administrative officers and assistants	18195	0.0184002	0.0130551	0.125726		0.0259903	0.0104711	0.0184002	0.0130551	0.125726		0.0113559	0.0105509	0.00797984	0.281763	0.757701		0.0211976	0.0109804	0.014312	0.0535305	0.334448		17373/822(18195)	CAT-MUL	LOGISTIC-BINARY	Work environment	Online follow-up > Work environment > Employment history
22617#9233	Job code - historical: Cleaners, domestics	18195	0.0189854	0.0104301	0.126099		0.0558031	0.026715	0.0154847	0.0367219	0.241676		0.0637027	0.0271113	0.0174181	0.0187866	0.245682		0.0717634	0.0280196	0.0189854	0.0104301	0.126099		18070/125(18195)	CAT-MUL	LOGISTIC-BINARY	Work environment	Online follow-up > Work environment > Employment history
22617#2443	Job code - historical: Probation officers	18195	0.0193882	0.00890701	0.127438		0.0776922	0.0381311	0.015106	0.0415745	0.262886		0.0994357	0.0380216	0.0193882	0.00890701	0.165219		0.101103	0.0395555	0.0189506	0.0105718	0.127438		18138/57(18195)	CAT-MUL	LOGISTIC-BINARY	Work environment	Online follow-up > Work environment > Employment history
20003#1141187814	Treatment/medication code: cialis 10mg tablet	32633	0.0137065	0.0132793	0.127575		0.149097	0.0602656	0.0137065	0.0132793	0.127575		0.0793806	0.0599547	0.00733017	0.185449	0.660049		0.126912	0.06248	0.011249	0.0421373	0.292813		32612/21(32633)	CAT-MUL	LOGISTIC-BINARY	Medications	UK Biobank Assessment Centre > Verbal interview > Medications
20111#6	Illnesses of siblings: Chronic bronchitis/emphysema	26555	0.0169674	0.00568797	0.127929		0.0188251	0.0125115	0.00923358	0.132405	0.49708		0.0343787	0.0124328	0.0169674	0.00568797	0.127929		0.0322846	0.0130074	0.0152305	0.0130608	0.143305		25998/557(26555)	CAT-MUL	LOGISTIC-BINARY	Family history and early life factors	UK Biobank Assessment Centre > Touchscreen > Family history
41272#V255	Operative procedures - OPCS4: V25.5 Primary posterior decompression of lumbar spine NEC	32633	0.0152602	0.00583463	0.127929		0.0270444	0.0307903	0.00486261	0.37973	0.771569		0.0832179	0.0301835	0.0152602	0.00583463	0.127929		0.0677473	0.0318143	0.0117879	0.0332108	0.257715		32545/88(32633)	CAT-MUL	LOGISTIC-BINARY	Operations	Health-related outcomes > Hospital inpatient > Summary Operations
22660#102	Gap coding: Unpaid or voluntary work	17297	0.0209534	0.00584776	0.127929		-0.0168873	0.0135454	-0.00948086	0.212438	0.621662		-0.0377759	0.0137077	-0.0209534	0.00584776	0.127929		-0.0324959	0.0142954	-0.017285	0.0229961	0.206389		16814/483(17297)	CAT-MUL	LOGISTIC-BINARY	Work environment	Online follow-up > Work environment > Employment history
41200#L943	Operative procedures - main OPCS4: L94.3 Percutaneous transluminal insertion of subcutaneous port	32633	0.0141188	0.0107515	0.128945		0.135048	0.0595653	0.0125544	0.0233289	0.183932		0.126282	0.0593819	0.0117746	0.0334107	0.332139		0.157508	0.0617774	0.0141188	0.0107515	0.128945		32611/22(32633)	CAT-MUL	LOGISTIC-BINARY	Operations	Health-related outcomes > Hospital inpatient > Summary Operations
41272#L943	Operative procedures - OPCS4: L94.3 Percutaneous transluminal insertion of subcutaneous port	32633	0.0141188	0.0107515	0.128945		0.135048	0.0595653	0.0125544	0.0233289	0.183932		0.126282	0.0593819	0.0117746	0.0334107	0.332139		0.157508	0.0617774	0.0141188	0.0107515	0.128945		32611/22(32633)	CAT-MUL	LOGISTIC-BINARY	Operations	Health-related outcomes > Hospital inpatient > Summary Operations
41210#Z112	Operative procedures - secondary OPCS4: Z11.2 Sacral nerve	32633	0.0141098	0.0108012	0.129105		-0.160395	0.0719926	-0.0123371	0.0258308	0.196447		-0.163321	0.0723738	-0.0124797	0.0241637	0.279856		-0.195564	0.0766958	-0.0141098	0.0108012	0.129105		32615/18(32633)	CAT-MUL	LOGISTIC-BINARY	Operations	Health-related outcomes > Hospital inpatient > Summary Operations
41272#Z112	Operative procedures - OPCS4: Z11.2 Sacral nerve	32633	0.0141098	0.0108012	0.129105		-0.160395	0.0719926	-0.0123371	0.0258308	0.196447		-0.163321	0.0723738	-0.0124797	0.0241637	0.279856		-0.195564	0.0766958	-0.0141098	0.0108012	0.129105		32615/18(32633)	CAT-MUL	LOGISTIC-BINARY	Operations	Health-related outcomes > Hospital inpatient > Summary Operations
41200#H071	Operative procedures - main OPCS4: H07.1 Right hemicolectomy and end to end anastomosis of ileum to colon	32633	0.0136664	0.0135515	0.129626		0.221195	0.0896364	0.0136664	0.0135515	0.129626		0.188722	0.0873216	0.0119552	0.0307923	0.315862		0.225336	0.0916291	0.0136113	0.013933	0.150087		32623/10(32633)	CAT-MUL	LOGISTIC-BINARY	Operations	Health-related outcomes > Hospital inpatient > Summary Operations
41272#H071	Operative procedures - OPCS4: H07.1 Right hemicolectomy and end to end anastomosis of ileum to colon	32633	0.0136664	0.0135515	0.129626		0.221195	0.0896364	0.0136664	0.0135515	0.129626		0.188722	0.0873216	0.0119552	0.0307923	0.315862		0.225336	0.0916291	0.0136113	0.013933	0.150087		32623/10(32633)	CAT-MUL	LOGISTIC-BINARY	Operations	Health-related outcomes > Hospital inpatient > Summary Operations
41219#7	Anaesthetics administered during delivery: Other	504	0.112808	0.0109669	0.129773		-0.0569679	0.0284004	-0.0893478	0.0444409	0.273611		-0.0736628	0.030025	-0.109049	0.0139736	0.212999		-0.0791325	0.031172	-0.112808	0.0109669	0.129773		229/275(504)	CAT-MUL	LOGISTIC-BINARY	Maternity and sex-specific factors	Health-related outcomes > Hospital inpatient > Summary Maternity
2644	Light smokers, at least 100 smokes in lifetime	9595	0.0251871	0.0135982	0.129898		0.015006	0.00608159	0.0251871	0.0135982	0.129898		0.00440363	0.00615668	0.00730334	0.474401	0.859549		0.0109524	0.00641767	0.0174234	0.0878634	0.425209		5636/3959(9595)	CAT-SIN	LOGISTIC-BINARY	Lifestyle and environment	UK Biobank Assessment Centre > Touchscreen > Lifestyle and environment > Smoking
41229#5C3	PCT responsible for patient data: CITY AND HACKNEY TEACHING PCT	32633	0.0140683	0.0110358	0.13037		0.0754051	0.0394549	0.0105826	0.0559077	0.318548		0.0986067	0.0392109	0.0139201	0.0119107	0.195341		0.103031	0.0405462	0.0140683	0.0110358	0.13037		32581/52(32633)	CAT-MUL	LOGISTIC-BINARY	Hospital Inpatient - Administration	Health-related outcomes > Hospital inpatient > Summary Administration
41200#W122	Operative procedures - main OPCS4: W12.2 Angulation periarticular osteotomy and internal fixation NEC	32633	0.0146918	0.00794934	0.130377		-0.176531	0.0936766	-0.0104468	0.0591299	0.328458		-0.249514	0.0939517	-0.0146918	0.00794934	0.155565		-0.25198	0.0994454	-0.0140482	0.011151	0.130377		32623/10(32633)	CAT-MUL	LOGISTIC-BINARY	Operations	Health-related outcomes > Hospital inpatient > Summary Operations
41245#1860	Main speciality of consultant (recoded): Urology	32552	0.0136558	0.0137413	0.131088		-0.0116857	0.00474286	-0.0136558	0.0137413	0.131088		-0.00623904	0.00474466	-0.0072886	0.188504	0.662201		-0.0103871	0.00496658	-0.0115918	0.0364843	0.272882		28063/4489(32552)	CAT-MUL	LOGISTIC-BINARY	Hospital Inpatient - Administration	Health-related outcomes > Hospital inpatient > Summary Administration
20003#1140926940	Treatment/medication code: flomax mr 400micrograms m/r capsule	32633	0.014225	0.0101738	0.131126		-0.169385	0.0812713	-0.011564	0.0367021	0.241676		-0.204668	0.079723	-0.014225	0.0101738	0.177357		-0.21663	0.0858101	-0.0140283	0.0112663	0.131126		32621/12(32633)	CAT-MUL	LOGISTIC-BINARY	Medications	UK Biobank Assessment Centre > Verbal interview > Medications
22674	Mean carotid IMT (intima-medial thickness) at 150 degrees	31080	0.0155582	0.00608662	0.131316		0.00027735	0.00150788	0.00104339	0.854061	0.968		-0.00418331	0.001525	-0.0155582	0.00608662	0.131316		-0.00232634	0.00158824	-0.0083085	0.142989	0.532303		31080	CONTINUOUS	LINEAR	Physical measures	UK Biobank Assessment Centre > Physical measures > Carotid ultrasound
22601#32143084	Job coding: medical radiographer, x-ray operator, sonographer	18195	0.0182491	0.0138214	0.131385		-0.128668	0.0522698	-0.0182491	0.0138214	0.131385		-0.0316482	0.0521247	-0.00450024	0.543847	0.881498		-0.0927199	0.0550826	-0.012475	0.0924191	0.436037		18162/33(18195)	CAT-MUL	LOGISTIC-BINARY	Work environment	Online follow-up > Work environment > Employment history
22617#3214	Job code - historical: Medical radiographers	18195	0.0182491	0.0138214	0.131385		-0.128668	0.0522698	-0.0182491	0.0138214	0.131385		-0.0316482	0.0521247	-0.00450024	0.543847	0.881498		-0.0927199	0.0550826	-0.012475	0.0924191	0.436037		18162/33(18195)	CAT-MUL	LOGISTIC-BINARY	Work environment	Online follow-up > Work environment > Employment history
20111#5	Illnesses of siblings: Breast cancer	26559	0.0150797	0.0139822	0.132494		-0.0229769	0.00934955	-0.0150797	0.0139822	0.132494		-0.00739804	0.00932976	-0.00486606	0.427779	0.83911		-0.016911	0.00976717	-0.0106247	0.0833574	0.41699		25557/1002(26559)	CAT-MUL	LOGISTIC-BINARY	Family history and early life factors	UK Biobank Assessment Centre > Touchscreen > Family history
41210#Z902	Operative procedures - secondary OPCS4: Z90.2 Hip NEC	32633	0.0151443	0.0062194	0.13278		0.044644	0.0933772	0.00264415	0.632905	0.899559		0.245821	0.0898388	0.0151443	0.0062194	0.13278		0.166824	0.0945936	0.00975042	0.0781698	0.403632		32623/10(32633)	CAT-MUL	LOGISTIC-BINARY	Operations	Health-related outcomes > Hospital inpatient > Summary Operations
41272#Z902	Operative procedures - OPCS4: Z90.2 Hip NEC	32633	0.0151443	0.0062194	0.13278		0.044644	0.0933772	0.00264415	0.632905	0.899559		0.245821	0.0898388	0.0151443	0.0062194	0.13278		0.166824	0.0945936	0.00975042	0.0781698	0.403632		32623/10(32633)	CAT-MUL	LOGISTIC-BINARY	Operations	Health-related outcomes > Hospital inpatient > Summary Operations
20499	Ever sought or received professional help for mental distress	22719	0.0162871	0.0140827	0.133091		0.00989566	0.00403076	0.0162871	0.0140827	0.133091		0.00646451	0.00406929	0.0105399	0.112133	0.551944		0.00913333	0.0042386	0.0142957	0.0311701	0.248799		13913/8806(22719)	CAT-SIN	LOGISTIC-BINARY	Mental health	Online follow-up > Mental health > Mental distress
41248#6005	Destinations on discharge from hospital (recoded): Transfer within NHS provider: Medical specialty	32424	0.013628	0.014124	0.133304		0.10638	0.0433599	0.013628	0.014124	0.133304		0.0439455	0.0414636	0.00588621	0.289192	0.76143		0.0805652	0.0441311	0.0101401	0.0678611	0.377847		32380/44(32424)	CAT-MUL	LOGISTIC-BINARY	Hospital Inpatient - Administration	Health-related outcomes > Hospital inpatient > Summary Administration
41246#1580	Treatment speciality of consultant (recoded): Gynaecology	31783	0.013762	0.0141428	0.133304		-0.0121356	0.00494633	-0.013762	0.0141428	0.133304		-0.00903619	0.00502511	-0.010087	0.0721256	0.46201		-0.0122305	0.00521808	-0.0131474	0.0190771	0.184724		26409/5374(31783)	CAT-MUL	LOGISTIC-BINARY	Hospital Inpatient - Administration	Health-related outcomes > Hospital inpatient > Summary Administration
41228#2	Statuses of person conducting delivery: General practitioner	573	0.102114	0.0141707	0.133315		0.208711	0.0868081	0.102114	0.0141707	0.133315		0.153172	0.101456	0.0633856	0.129093	0.581773		0.204043	0.0944176	0.0916086	0.0279287	0.234039		563/10(573)	CAT-MUL	LOGISTIC-BINARY	Maternity and sex-specific factors	Health-related outcomes > Hospital inpatient > Summary Maternity
20131	Number of correct matches in round	17029	0.0187833	0.0142295	0.133495		-0.0147752	0.00543413	-0.0187833	0.0142295	0.133495		-0.0112782	0.00560981	-0.0141747	0.0643419	0.438365		-0.0149441	0.00589381	-0.0180064	0.0187738	0.182787		17029	INTEGER	ORDERED-LOGISTIC	Cognitive function	Online follow-up > Cognitive function online > Pairs matching
6150#1	Vascular/heart problems diagnosed by doctor: Heart attack	32602	0.0135746	0.0142385	0.133495		0.0365458	0.014911	0.0135746	0.0142385	0.133495		-0.0143455	0.0146608	-0.00541967	0.327797	0.785647		0.00878659	0.0154217	0.00315588	0.568805	0.86886		32228/374(32602)	CAT-MUL	LOGISTIC-BINARY	Medical history and conditions	UK Biobank Assessment Centre > Touchscreen > Health and medical history > Medical conditions
41256#914	Operative procedures - main OPCS3: 914 Excision of other lesion of skin or subcutaneous tissue	32633	0.0135552	0.0143313	0.134011		-0.174784	0.0714405	-0.0135552	0.0143313	0.134011		-0.0983913	0.0709218	-0.0076785	0.165415	0.63929		-0.151978	0.0747088	-0.011265	0.0418463	0.291669		32616/17(32633)	CAT-MUL	LOGISTIC-BINARY	Operations	Health-related outcomes > Hospital inpatient > Summary Operations
41273#914	Operative procedures - OPCS3: 914 Excision of other lesion of skin or subcutaneous tissue	32633	0.0135552	0.0143313	0.134011		-0.174784	0.0714405	-0.0135552	0.0143313	0.134011		-0.0983913	0.0709218	-0.0076785	0.165415	0.63929		-0.151978	0.0747088	-0.011265	0.0418463	0.291669		32616/17(32633)	CAT-MUL	LOGISTIC-BINARY	Operations	Health-related outcomes > Hospital inpatient > Summary Operations
26431	Education score (Scotland)	1938	0.0555527	0.0143613	0.134114		0.0156034	0.0063719	0.0555527	0.0143613	0.134114		0.00980446	0.00652971	0.0341125	0.133143	0.586514		0.0138321	0.00677163	0.0463721	0.0410952	0.289315		1938	CONTINUOUS	LINEAR	Sociodemographics	Population characteristics > Baseline characteristics > Indices of Multiple Deprivation
22620#0	Job involved shift work: No	18195	0.0200498	0.00683281	0.13427		-0.0173394	0.00921943	-0.0139439	0.0599785	0.331613		-0.0249536	0.00922642	-0.0200498	0.00683281	0.14065		-0.0243336	0.00964525	-0.0187031	0.0116311	0.13427		1053/17142(18195)	CAT-MUL	LOGISTIC-BINARY	Work environment	Online follow-up > Work environment > Employment history
102400	Savoury snack consumers	4975	0.0357123	0.0117348	0.134773		0.0193426	0.00863939	0.0317386	0.0251352	0.19344		0.0188963	0.00886891	0.0302057	0.0330842	0.331216		0.0230594	0.00915231	0.0357123	0.0117348	0.134773		3166/1809(4975)	CAT-SIN	LOGISTIC-BINARY	Diet by 24-hour recall	Online follow-up > Diet by 24-hour recall > Soup/snacks/pastries yesterday
110005	Invitation to physical activity study, acceptance	21662	0.0171082	0.0117944	0.134836		-0.00961846	0.00423818	-0.0154193	0.0232328	0.18373		-0.0104013	0.00425516	-0.0166074	0.0145051	0.217362		-0.011193	0.00444497	-0.0171082	0.0117944	0.134836		6947/14715(21662)	CAT-SIN	LOGISTIC-BINARY	Physical activity	Additional exposures > Physical activity measurement
22617#3411	Job code - historical: Artists	18195	0.0186565	0.0118408	0.134932		-0.115853	0.049141	-0.0174827	0.018351	0.158625		-0.108348	0.050066	-0.0160406	0.0304752	0.314422		-0.132364	0.0525976	-0.0186565	0.0118408	0.134932		18159/36(18195)	CAT-MUL	LOGISTIC-BINARY	Work environment	Online follow-up > Work environment > Employment history
41272#W901	Operative procedures - OPCS4: W90.1 Aspiration of joint	32633	0.0139049	0.0120041	0.13542		0.0622726	0.0299406	0.011514	0.0375225	0.245913		0.0715947	0.0296846	0.0133497	0.015878	0.226541		0.0779112	0.0310159	0.0139049	0.0120041	0.13542		32541/92(32633)	CAT-MUL	LOGISTIC-BINARY	Operations	Health-related outcomes > Hospital inpatient > Summary Operations
20004#1531	Operation code: discectomy	32633	0.0138996	0.0120365	0.13542		-0.057188	0.0260395	-0.0121582	0.028061	0.206324		-0.0581793	0.0264497	-0.0121759	0.0278333	0.304919		-0.0695664	0.0277065	-0.0138996	0.0120365	0.13542		32506/127(32633)	CAT-MUL	LOGISTIC-BINARY	Operations	UK Biobank Assessment Centre > Verbal interview > Operations
22601#91493355	Job coding: other work handling or storing goods including: store keeper, warehouseman, order assembler, goods despatcher	18195	0.0181076	0.0145749	0.135751		0.0609599	0.0249584	0.0181076	0.0145749	0.135751		0.0223405	0.025082	0.00660404	0.373047	0.816853		0.0469526	0.0261296	0.0133229	0.0723081	0.391535		18063/132(18195)	CAT-MUL	LOGISTIC-BINARY	Work environment	Online follow-up > Work environment > Employment history
41249#2015	Methods of admission to hospital (recoded): Emergency admission: Mental Health Crisis Resolution Team	32589	0.0135239	0.0146249	0.136038		0.192211	0.0787646	0.0135239	0.0146249	0.136038		0.10228	0.0847697	0.0066798	0.227873	0.711841		0.168419	0.0851988	0.0109494	0.0480763	0.312843		32577/12(32589)	CAT-MUL	LOGISTIC-BINARY	Hospital Inpatient - Administration	Health-related outcomes > Hospital inpatient > Summary Administration
41210#E148	Operative procedures - secondary OPCS4: E14.8 Other specified operations on frontal sinus	32633	0.0142991	0.00978727	0.1362		0.124333	0.0718873	0.0095709	0.0838143	0.397302		0.183301	0.0709201	0.0142991	0.00978727	0.17343		0.184921	0.0737079	0.0138822	0.0121442	0.1362		32617/16(32633)	CAT-MUL	LOGISTIC-BINARY	Operations	Health-related outcomes > Hospital inpatient > Summary Operations
41246#1320	Treatment speciality of consultant (recoded): Communicable Diseases	31506	0.0137456	0.0146881	0.136338		-0.167293	0.068617	-0.0137456	0.0146881	0.136338		-0.088679	0.068409	-0.00730249	0.194913	0.669064		-0.148175	0.072189	-0.0115668	0.0400561	0.28683		31488/18(31506)	CAT-MUL	LOGISTIC-BINARY	Hospital Inpatient - Administration	Health-related outcomes > Hospital inpatient > Summary Administration
20494	Felt irritable or had angry outbursts in past month	9706	0.0247597	0.0146956	0.136338		0.0144628	0.00535708	0.0247597	0.0146956	0.136338		0.0119951	0.00550537	0.0205802	0.042585	0.370882		0.0149871	0.00575866	0.0245834	0.0154178	0.160944		9706	CAT-SIN	ORDERED-LOGISTIC	Mental health	Online follow-up > Mental health > Traumatic events
6332#1	Item selected for each puzzle: 1	21244	0.0167231	0.0147824	0.136964		0.010138	0.00415911	0.0167231	0.0147824	0.136964		0.00780852	0.00419406	0.0127738	0.0626182	0.436353		0.0101527	0.00436699	0.0159502	0.0200733	0.190214		13656/7588(21244)	CAT-MUL	LOGISTIC-BINARY	Cognitive function	UK Biobank Assessment Centre > Cognitive function > Matrix pattern completion
2714	Age when periods started (menarche)	16672	0.0188707	0.014815	0.137087		-0.00990798	0.00378558	-0.0188707	0.014815	0.137087		-0.00107558	0.00388934	-0.00203039	0.793206	0.956813		-0.00581097	0.00405178	-0.0105518	0.173057	0.580965		16672	INTEGER	ORDERED-LOGISTIC	Maternity and sex-specific factors	UK Biobank Assessment Centre > Touchscreen > Sex-specific factors > Female-specific factors
41210#Z154	Operative procedures - secondary OPCS4: Z15.4 Lower outer quadrant of breast	32633	0.0138568	0.0123029	0.137112		0.146211	0.0743926	0.0108724	0.0495167	0.293457		0.170851	0.0737678	0.0128221	0.0205377	0.257062		0.191299	0.0764229	0.0138568	0.0123029	0.137112		32618/15(32633)	CAT-MUL	LOGISTIC-BINARY	Operations	Health-related outcomes > Hospital inpatient > Summary Operations
41272#Z154	Operative procedures - OPCS4: Z15.4 Lower outer quadrant of breast	32633	0.0138568	0.0123029	0.137112		0.146211	0.0743926	0.0108724	0.0495167	0.293457		0.170851	0.0737678	0.0128221	0.0205377	0.257062		0.191299	0.0764229	0.0138568	0.0123029	0.137112		32618/15(32633)	CAT-MUL	LOGISTIC-BINARY	Operations	Health-related outcomes > Hospital inpatient > Summary Operations
40006#D047	Type of cancer: ICD10: D04.7 Skin of lower limb, including hip	32633	0.0134816	0.0148693	0.137411		-0.127265	0.0522843	-0.0134816	0.0148693	0.137411		-0.0838524	0.0515714	-0.00900012	0.103981	0.535624		-0.119012	0.0544688	-0.0121011	0.0288076	0.237982		32601/32(32633)	CAT-MUL	LOGISTIC-BINARY	Cancer register	Health-related outcomes > Cancer register
41200#S411	Operative procedures - main OPCS4: S41.1 Primary suture of skin of head or neck NEC	32633	0.0134921	0.0147919	0.137746		0.108547	0.0446121	0.0134689	0.014964	0.137746		0.0870507	0.0447046	0.0107769	0.0515516	0.402421		0.113333	0.0464944	0.0134921	0.0147919	0.155788		32593/40(32633)	CAT-MUL	LOGISTIC-BINARY	Operations	Health-related outcomes > Hospital inpatient > Summary Operations
41200#E133	Operative procedures - main OPCS4: E13.3 Intranasal antrostomy	32633	0.0134712	0.0149466	0.137746		0.0910655	0.0374224	0.0134712	0.0149466	0.137746		0.0633986	0.0379906	0.00923751	0.095169	0.520492		0.0885958	0.0391835	0.0125165	0.0237486	0.210241		32575/58(32633)	CAT-MUL	LOGISTIC-BINARY	Operations	Health-related outcomes > Hospital inpatient > Summary Operations
5263	Intra-ocular pressure, Goldmann-correlated (left)	7236	0.0293372	0.01255	0.139427		0.00711654	0.00339502	0.0246375	0.0360708	0.23984		0.00852777	0.00346326	0.0289365	0.0138101	0.211874		0.00897643	0.00359561	0.0293372	0.01255	0.139427		7236	CONTINUOUS	LINEAR	Physical measures	UK Biobank Assessment Centre > Physical measures > Eye measures > Intraocular pressure
41210#K616	Operative procedures - secondary OPCS4: K61.6 Implantation of dual chamber cardiac pacemaker system	32633	0.0150159	0.00667218	0.139918		0.0691602	0.0458089	0.00836151	0.130921	0.49433		0.118803	0.0437909	0.0150159	0.00667218	0.139918		0.110528	0.046954	0.0130344	0.0185358	0.181216		32594/39(32633)	CAT-MUL	LOGISTIC-BINARY	Operations	Health-related outcomes > Hospital inpatient > Summary Operations
20546#3	Substances taken for depression: Medication prescribed to you (for at least two weeks)	22687	0.01611	0.0152359	0.139989		0.0111786	0.00460668	0.01611	0.0152359	0.139989		0.00540095	0.00465625	0.00770143	0.246054	0.725901		0.00891038	0.00484583	0.0122081	0.0659361	0.373287		17336/5351(22687)	CAT-MUL	LOGISTIC-BINARY	Mental health	Online follow-up > Mental health > Depression
41210#Y535	Operative procedures - secondary OPCS4: Y53.5 Approach to organ under image intensifier	32633	0.0134287	0.0152669	0.139989		0.0284551	0.0117296	0.0134287	0.0152669	0.139989		0.0218311	0.0117669	0.0102703	0.0635485	0.437443		0.0283734	0.0122649	0.0128058	0.0206984	0.192805		32012/621(32633)	CAT-MUL	LOGISTIC-BINARY	Operations	Health-related outcomes > Hospital inpatient > Summary Operations
41272#Y535	Operative procedures - OPCS4: Y53.5 Approach to organ under image intensifier	32633	0.0134287	0.0152669	0.139989		0.0284551	0.0117296	0.0134287	0.0152669	0.139989		0.0218311	0.0117669	0.0102703	0.0635485	0.437443		0.0283734	0.0122649	0.0128058	0.0206984	0.192805		32012/621(32633)	CAT-MUL	LOGISTIC-BINARY	Operations	Health-related outcomes > Hospital inpatient > Summary Operations
41272#K451	Operative procedures - OPCS4: K45.1 Double anastomosis of mammary arteries to coronary arteries	32633	0.0134235	0.0153061	0.140167		-0.220223	0.0911293	-0.0134235	0.0153061	0.140167		-0.0780448	0.089971	-0.00480079	0.385817	0.821469		-0.180611	0.0969212	-0.010348	0.0615728	0.35861		32623/10(32633)	CAT-MUL	LOGISTIC-BINARY	Operations	Health-related outcomes > Hospital inpatient > Summary Operations
41210#Z918	Operative procedures - secondary OPCS4: Z91.8 Specified vein of upper body NEC	32633	0.0139164	0.0119332	0.140174		0.0656896	0.0368097	0.00987997	0.0742921	0.37176		0.0914075	0.0363561	0.0139164	0.0119332	0.195341		0.0947385	0.0380161	0.013795	0.0126964	0.140174		32572/61(32633)	CAT-MUL	LOGISTIC-BINARY	Operations	Health-related outcomes > Hospital inpatient > Summary Operations
41272#Z918	Operative procedures - OPCS4: Z91.8 Specified vein of upper body NEC	32633	0.0139164	0.0119332	0.140174		0.0656896	0.0368097	0.00987997	0.0742921	0.37176		0.0914075	0.0363561	0.0139164	0.0119332	0.195341		0.0947385	0.0380161	0.013795	0.0126964	0.140174		32572/61(32633)	CAT-MUL	LOGISTIC-BINARY	Operations	Health-related outcomes > Hospital inpatient > Summary Operations
41210#Z359	Operative procedures - secondary OPCS4: Z35.9 Cerebral artery NEC	32633	0.0149984	0.00673611	0.140428		0.0562057	0.0762911	0.00407867	0.461257	0.818195		0.200764	0.0740335	0.0149984	0.00673611	0.140428		0.161089	0.0779241	0.011438	0.0387998	0.283227		32619/14(32633)	CAT-MUL	LOGISTIC-BINARY	Operations	Health-related outcomes > Hospital inpatient > Summary Operations
41272#Z359	Operative procedures - OPCS4: Z35.9 Cerebral artery NEC	32633	0.0149984	0.00673611	0.140428		0.0562057	0.0762911	0.00407867	0.461257	0.818195		0.200764	0.0740335	0.0149984	0.00673611	0.140428		0.161089	0.0779241	0.011438	0.0387998	0.283227		32619/14(32633)	CAT-MUL	LOGISTIC-BINARY	Operations	Health-related outcomes > Hospital inpatient > Summary Operations
1190	Nap during day	32629	0.0134026	0.015473	0.141149		0.00797725	0.00306065	0.0134026	0.015473	0.141149		0.00568337	0.00313682	0.00948957	0.0864969	0.499106		0.00760753	0.00328421	0.0121751	0.0278533	0.234039		32629	CAT-SIN	ORDERED-LOGISTIC	Lifestyle and environment	UK Biobank Assessment Centre > Touchscreen > Lifestyle and environment > Sleep
41200#L912	Operative procedures - main OPCS4: L91.2 Insertion of central venous catheter NEC	32633	0.0133947	0.0155273	0.141462		0.0899109	0.0371565	0.0133947	0.0155273	0.141462		0.00113427	0.0375127	0.000167364	0.975881	0.994947		0.0500131	0.0388732	0.00712184	0.19826	0.614485		32573/60(32633)	CAT-MUL	LOGISTIC-BINARY	Operations	Health-related outcomes > Hospital inpatient > Summary Operations
41272#W164	Operative procedures - OPCS4: W16.4 Osteotomy and internal fixation NEC	32633	0.0133715	0.015707	0.142681		0.141626	0.0586448	0.0133715	0.015707	0.142681		0.0897773	0.0591368	0.00840299	0.129021	0.581773		0.129648	0.0608916	0.0117888	0.0331972	0.257715		32610/23(32633)	CAT-MUL	LOGISTIC-BINARY	Operations	Health-related outcomes > Hospital inpatient > Summary Operations
41210#Q181	Operative procedures - secondary OPCS4: Q18.1 Diagnostic endoscopic examination of uterus and biopsy of lesion of uterus	32633	0.0133645	0.015762	0.142748		-0.0567598	0.0235092	-0.0133645	0.015762	0.142748		-0.0237134	0.0238211	-0.00551057	0.319518	0.782056		-0.045572	0.0249205	-0.0101224	0.0674572	0.376782		32468/165(32633)	CAT-MUL	LOGISTIC-BINARY	Operations	Health-related outcomes > Hospital inpatient > Summary Operations
6138#2	Qualifications: A levels/AS levels or equivalent	32430	0.0134027	0.0157892	0.142748		-0.00812701	0.00336707	-0.0134027	0.0157892	0.142748		-7.7065e-05	0.00340714	-0.000125609	0.981954	0.995709		-0.00458849	0.00354858	-0.00718056	0.195979	0.613094		20317/12113(32430)	CAT-MUL	LOGISTIC-BINARY	Sociodemographics	UK Biobank Assessment Centre > Touchscreen > Sociodemographics > Education
41272#T272	Operative procedures - OPCS4: T27.2 Repair of ventral hernia using insert of prosthetic material	32633	0.013355	0.0158364	0.142992		0.0960995	0.0398328	0.013355	0.0158364	0.142992		0.0435081	0.0400225	0.00601707	0.277061	0.755141		0.0784808	0.0415942	0.0104445	0.0591876	0.352549		32581/52(32633)	CAT-MUL	LOGISTIC-BINARY	Operations	Health-related outcomes > Hospital inpatient > Summary Operations
41272#W156	Operative procedures - OPCS4: W15.6 Cuneiform osteotomy of proximal phalanx with resection of head of first metatarsal	32633	0.0133453	0.0159127	0.143031		0.106632	0.0442388	0.0133453	0.0159127	0.143031		0.0831387	0.0432015	0.0106518	0.0543229	0.414685		0.10785	0.0452309	0.0132006	0.0170901	0.172503		32589/44(32633)	CAT-MUL	LOGISTIC-BINARY	Operations	Health-related outcomes > Hospital inpatient > Summary Operations
3137	Number of measurements made	30426	0.013794	0.0161175	0.144609		0.00879219	0.00365403	0.013794	0.0161175	0.144609		0.00401834	0.00368889	0.00624524	0.276002	0.755127		0.00737942	0.00384448	0.0110044	0.0549148	0.339647		9009/21417(30426)	INTEGER	LOGISTIC-BINARY	Physical measures	UK Biobank Assessment Centre > Physical measures > Spirometry
22601#61213416	Job coding: nursery nurse/assistant/supervisor, cr`eche assistant	18195	0.0178233	0.0161983	0.144967		0.0945462	0.0393187	0.0178233	0.0161983	0.144967		0.0260562	0.0407354	0.00474174	0.522446	0.86965		0.0687953	0.0417195	0.0122234	0.0991813	0.447827		18139/56(18195)	CAT-MUL	LOGISTIC-BINARY	Work environment	Online follow-up > Work environment > Employment history
22617#6121	Job code - historical: Nursery nurses	18195	0.0178233	0.0161983	0.144967		0.0945462	0.0393187	0.0178233	0.0161983	0.144967		0.0260562	0.0407354	0.00474174	0.522446	0.86965		0.0687953	0.0417195	0.0122234	0.0991813	0.447827		18139/56(18195)	CAT-MUL	LOGISTIC-BINARY	Work environment	Online follow-up > Work environment > Employment history
41210#O131	Operative procedures - secondary OPCS4: O13.1 Multiple digits of foot NEC	32633	0.0133	0.0162735	0.145098		0.125544	0.0522605	0.0133	0.0162735	0.145098		0.0805346	0.0523934	0.00850707	0.124348	0.574325		0.116295	0.0541368	0.0118918	0.03169	0.251251		32603/30(32633)	CAT-MUL	LOGISTIC-BINARY	Operations	Health-related outcomes > Hospital inpatient > Summary Operations
41272#O131	Operative procedures - OPCS4: O13.1 Multiple digits of foot NEC	32633	0.0133	0.0162735	0.145098		0.125544	0.0522605	0.0133	0.0162735	0.145098		0.0805346	0.0523934	0.00850707	0.124348	0.574325		0.116295	0.0541368	0.0118918	0.03169	0.251251		32603/30(32633)	CAT-MUL	LOGISTIC-BINARY	Operations	Health-related outcomes > Hospital inpatient > Summary Operations
20003#1140868550	Treatment/medication code: finasteride	32633	0.0132998	0.0162744	0.145098		-0.0800956	0.0333484	-0.0132998	0.0162744	0.145098		0.0268449	0.0323012	0.004601	0.405897	0.831088		-0.0246373	0.0343758	-0.0039689	0.473405	0.823354		32561/72(32633)	CAT-MUL	LOGISTIC-BINARY	Medications	UK Biobank Assessment Centre > Verbal interview > Medications
4067	Facial pains for 3+ months	566	0.100614	0.0163219	0.145339		0.0597151	0.0249066	0.100614	0.0163219	0.145339		0.0293267	0.0245793	0.0502677	0.231969	0.715954		0.0554395	0.0260682	0.0893472	0.0331388	0.257715		314/252(566)	CAT-SIN	LOGISTIC-BINARY	Medical history and conditions	UK Biobank Assessment Centre > Touchscreen > Health and medical history > Pain
90129	Fraction acceleration <= 150 milli-gravities	14715	0.0197841	0.0163853	0.14572		0.00559926	0.00233274	0.0197841	0.0163853	0.14572		0.0042611	0.00233008	0.0150749	0.0674362	0.449237		0.00537095	0.00243813	0.0181578	0.0276048	0.232932		14715	CONTINUOUS	LINEAR	Physical activity	Additional exposures > Physical activity measurement > Acceleration intensity distribution
20004#1493	Operation code: arthroscopy nos	32633	0.0136963	0.0133484	0.145783		0.0205586	0.0104977	0.0108411	0.0501764	0.295636		0.0251352	0.010599	0.0131273	0.0177151	0.238092		0.0272766	0.0110242	0.0136963	0.0133484	0.145783		31875/758(32633)	CAT-MUL	LOGISTIC-BINARY	Operations	UK Biobank Assessment Centre > Verbal interview > Operations
41210#C795	Operative procedures - secondary OPCS4: C79.5 Internal tamponade of retina using gas	32633	0.0132775	0.0164552	0.146158		0.0409799	0.0170854	0.0132775	0.0164552	0.146158		0.031733	0.0169996	0.0103333	0.0619414	0.434264		0.0419149	0.0177561	0.0130673	0.018241	0.178828		32350/283(32633)	CAT-MUL	LOGISTIC-BINARY	Operations	Health-related outcomes > Hospital inpatient > Summary Operations
41272#X358	Operative procedures - OPCS4: X35.8 Other specified other intravenous injection	32633	0.0132637	0.0165677	0.146973		0.10954	0.0457046	0.0132637	0.0165677	0.146973		0.0798456	0.0459972	0.00960464	0.0827289	0.489468		0.104785	0.047594	0.0121828	0.0277449	0.233836		32593/40(32633)	CAT-MUL	LOGISTIC-BINARY	Operations	Health-related outcomes > Hospital inpatient > Summary Operations
20410	Age when known person last commented about drinking habits	923	0.078623	0.0166903	0.147876		0.0170092	0.00710285	0.078623	0.0166903	0.147876		0.00826034	0.007235	0.0376204	0.253241	0.730054		0.0142772	0.00743577	0.063145	0.0548381	0.339469		923	INTEGER	LINEAR	Mental health	Online follow-up > Mental health > Alcohol use
20489	Felt loved as a child	22729	0.0158712	0.0167133	0.147895		-0.00870559	0.00339813	-0.0158712	0.0167133	0.147895		-0.00267837	0.00348287	-0.00485319	0.464382	0.855723		-0.00624056	0.00363629	-0.0108455	0.102027	0.454537		22729	CAT-SIN	ORDERED-LOGISTIC	Mental health	Online follow-up > Mental health > Traumatic events
6332#5	Item selected for each puzzle: 5	21244	0.0164023	0.016807	0.148366		-0.041423	0.017327	-0.0164023	0.016807	0.148366		-0.0175277	0.0171179	-0.00702573	0.305835	0.768717		-0.0331835	0.0179282	-0.0126996	0.06416	0.366112		292/20952(21244)	CAT-MUL	LOGISTIC-BINARY	Cognitive function	UK Biobank Assessment Centre > Cognitive function > Matrix pattern completion
22601#52312934	Job coding: motor mechanic, diesel fitter, auto engineer	18195	0.0182717	0.0137042	0.148525		-0.064566	0.0298	-0.0160651	0.0302226	0.216381		-0.0675983	0.029736	-0.0168543	0.0229865	0.274291		-0.0770595	0.0312714	-0.0182717	0.0137042	0.148525		18100/95(18195)	CAT-MUL	LOGISTIC-BINARY	Work environment	Online follow-up > Work environment > Employment history
3083	Heel quantitative ultrasound index (QUI), manual entry	3572	0.0399686	0.0168477	0.148528		-0.0112091	0.00468937	-0.0399686	0.0168477	0.148528		-0.00799163	0.00477243	-0.0280171	0.0940005	0.518906		-0.0110198	0.00496719	-0.037102	0.0265308	0.22548		3572	CONTINUOUS	LINEAR	Physical measures	UK Biobank Assessment Centre > Physical measures > Bone-densitometry of heel
41210#U212	Operative procedures - secondary OPCS4: U21.2 Computed tomography NEC	32633	0.0132768	0.0164602	0.149195		0.0310854	0.0130184	0.013218	0.0169444	0.149195		0.0258583	0.0130194	0.0109945	0.047014	0.387934		0.0325842	0.0135855	0.0132768	0.0164602	0.167629		32137/496(32633)	CAT-MUL	LOGISTIC-BINARY	Operations	Health-related outcomes > Hospital inpatient > Summary Operations
22127	Doctor diagnosed asthma	18537	0.0192323	0.00882301	0.149645		0.0111481	0.00651396	0.0125709	0.0869755	0.404351		0.017153	0.00655048	0.0192323	0.00882301	0.165007		0.0168304	0.00683913	0.0180746	0.0138498	0.149645		16237/2300(18537)	CAT-SIN	LOGISTIC-BINARY	Work environment	Online follow-up > Work environment > Medical information
22670	Minimum carotid IMT (intima-medial thickness) at 120 degrees	30938	0.0152058	0.00747739	0.149717		-0.00258121	0.00154665	-0.00948817	0.0951342	0.420918		-0.00418459	0.00156441	-0.0152058	0.00747739	0.149717		-0.00385919	0.0016291	-0.013467	0.0178421	0.17589		30938	CONTINUOUS	LINEAR	Physical measures	UK Biobank Assessment Centre > Physical measures > Carotid ultrasound
20548#7	Manifestations of mania or irritability: I was easily distracted	22686	0.0158353	0.017066	0.149893		0.017215	0.00721755	0.0158353	0.017066	0.149893		0.00731892	0.00736863	0.00659493	0.320565	0.782056		0.013243	0.00765439	0.011487	0.0835941	0.417395		20874/1812(22686)	CAT-MUL	LOGISTIC-BINARY	Mental health	Online follow-up > Mental health > Mania
6138#1	Qualifications: College or University degree	32430	0.0132335	0.0171594	0.150527		-0.00777398	0.00326199	-0.0132335	0.0171594	0.150527		-0.000525219	0.00329288	-0.000885765	0.87327	0.979002		-0.00452022	0.00343233	-0.00731329	0.18784	0.603371		17731/14699(32430)	CAT-MUL	LOGISTIC-BINARY	Sociodemographics	UK Biobank Assessment Centre > Touchscreen > Sociodemographics > Education
41210#Y983	Operative procedures - secondary OPCS4: Y98.3 Radiology of three body areas (or 20-40 minutes)	32633	0.0131843	0.0172271	0.150562		0.0411282	0.0172683	0.0131843	0.0172271	0.150562		0.0327405	0.0172557	0.0105031	0.0577758	0.425249		0.0408097	0.0180158	0.0125394	0.0234937	0.208676		32355/278(32633)	CAT-MUL	LOGISTIC-BINARY	Operations	Health-related outcomes > Hospital inpatient > Summary Operations
41272#Y983	Operative procedures - OPCS4: Y98.3 Radiology of three body areas (or 20-40 minutes)	32633	0.0131843	0.0172271	0.150562		0.0411282	0.0172683	0.0131843	0.0172271	0.150562		0.0327405	0.0172557	0.0105031	0.0577758	0.425249		0.0408097	0.0180158	0.0125394	0.0234937	0.208676		32355/278(32633)	CAT-MUL	LOGISTIC-BINARY	Operations	Health-related outcomes > Hospital inpatient > Summary Operations
41272#X713	Operative procedures - OPCS4: X71.3 Procurement of drugs for chemotherapy for neoplasm for regimens in Band 8	32633	0.0135871	0.0141036	0.151235		0.068253	0.0293937	0.0128532	0.0202325	0.169314		0.063384	0.029714	0.0118071	0.032925	0.330931		0.0754137	0.0307228	0.0135871	0.0141036	0.151235		32537/96(32633)	CAT-MUL	LOGISTIC-BINARY	Operations	Health-related outcomes > Hospital inpatient > Summary Operations
22702	Home location - east co-ordinate (rounded)	32633	0.0131705	0.0173441	0.151398		-0.00319969	0.00134477	-0.0131705	0.0173441	0.151398		-0.00064717	0.00135646	-0.00264123	0.633281	0.91067		-0.00213165	0.00141415	-0.00834443	0.13171	0.513247		32633	INTEGER	LINEAR	Local environment	Additional exposures > Local environment > Home locations
41272#H259	Operative procedures - OPCS4: H25.9 Unspecified diagnostic endoscopic examination of lower bowel using fibreoptic sigmoidoscope	32633	0.0131632	0.017406	0.151572		-0.0131185	0.00551674	-0.0131632	0.017406	0.151572		-0.00902177	0.00558443	-0.00894319	0.106188	0.542653		-0.0132611	0.00582526	-0.0126017	0.022813	0.205607		29528/3105(32633)	CAT-MUL	LOGISTIC-BINARY	Operations	Health-related outcomes > Hospital inpatient > Summary Operations
41272#C795	Operative procedures - OPCS4: C79.5 Internal tamponade of retina using gas	32633	0.0131631	0.0174069	0.151572		0.0405512	0.0170536	0.0131631	0.0174069	0.151572		0.031024	0.0169707	0.0101197	0.0675322	0.449454		0.0412619	0.0177248	0.0128865	0.019911	0.189556		32349/284(32633)	CAT-MUL	LOGISTIC-BINARY	Operations	Health-related outcomes > Hospital inpatient > Summary Operations
40011#8081	Histology of cancer tumour: Bowen disease	32633	0.0131449	0.0175632	0.152746		-0.0985459	0.0415076	-0.0131449	0.0175632	0.152746		-0.0547088	0.0410315	-0.00738004	0.182476	0.656542		-0.0847383	0.043286	-0.0108394	0.0502133	0.321802		32584/49(32633)	CAT-MUL	LOGISTIC-BINARY	Cancer register	Health-related outcomes > Cancer register
24012	Inverse distance to the nearest major road	32282	0.0131978	0.0177203	0.153923		0.00381513	0.00160878	0.0131978	0.0177203	0.153923		0.00228781	0.00162176	0.00785161	0.158329	0.630698		0.00348517	0.00169107	0.01147	0.0393114	0.285199		32282	CONTINUOUS	LINEAR	Local environment	Additional exposures > Local environment > Residential air pollution
20003#1140927320	Treatment/medication code: dermol 500 lotion	32633	0.0135319	0.0144997	0.154083		0.159381	0.081405	0.0108251	0.0505154	0.29671		0.197737	0.0831461	0.0131545	0.0174801	0.237156		0.206527	0.0844427	0.0135319	0.0144997	0.154083		32621/12(32633)	CAT-MUL	LOGISTIC-BINARY	Medications	UK Biobank Assessment Centre > Verbal interview > Medications
22601#91392782	Job coding: other work in this industry: factory hand, mate, assistant, handler, loader	18195	0.0187848	0.0112714	0.154502		-0.121049	0.0642876	-0.0139677	0.0595429	0.329977		-0.16115	0.0636572	-0.0187848	0.0112714	0.189276		-0.164086	0.0672709	-0.0181021	0.0146045	0.154502		18174/21(18195)	CAT-MUL	LOGISTIC-BINARY	Work environment	Online follow-up > Work environment > Employment history
20423	Keyed up or on edge during worst period of anxiety	6636	0.0309231	0.0117397	0.155216		0.0162967	0.0090091	0.0222069	0.0704229	0.362581		0.0229196	0.00909688	0.0309231	0.0117397	0.194419		0.0231969	0.00950894	0.0299418	0.0146939	0.155216		1325/5311(6636)	CAT-SIN	LOGISTIC-BINARY	Mental health	Online follow-up > Mental health > Anxiety
41200#W843	Operative procedures - main OPCS4: W84.3 Endoscopic division of synovial plica	32633	0.0131022	0.0179334	0.155523		-0.213519	0.0902319	-0.0131022	0.0179334	0.155523		-0.127786	0.0889105	-0.00793948	0.151505	0.620277		-0.189587	0.0957007	-0.0109556	0.0477998	0.312262		32621/12(32633)	CAT-MUL	LOGISTIC-BINARY	Operations	Health-related outcomes > Hospital inpatient > Summary Operations
90030	Average acceleration 03:00 - 03:59	14715	0.0195077	0.0179483	0.155523		0.00566696	0.0023944	0.0195077	0.0179483	0.155523		0.00227063	0.00239186	0.00782651	0.342436	0.795023		0.00426955	0.00250274	0.0140631	0.0880117	0.425209		14715	CONTINUOUS	LINEAR	Physical activity	Additional exposures > Physical activity measurement > Acceleration averages
41210#T852	Operative procedures - secondary OPCS4: T85.2 Block dissection of axillary lymph nodes	32633	0.0131268	0.0177187	0.157201		0.049659	0.0210224	0.013076	0.0181641	0.157201		0.0437082	0.021074	0.0114808	0.0380754	0.351758		0.0519493	0.0219067	0.0131268	0.0177187	0.175714		32436/197(32633)	CAT-MUL	LOGISTIC-BINARY	Operations	Health-related outcomes > Hospital inpatient > Summary Operations
41200#L914	Operative procedures - main OPCS4: L91.4 Removal of central venous catheter	32633	0.0130493	0.0184014	0.158742		0.0891924	0.0378388	0.0130493	0.0184014	0.158742		0.059226	0.0378403	0.00866355	0.117572	0.56168		0.0852894	0.0393045	0.0120123	0.0300018	0.243964		32575/58(32633)	CAT-MUL	LOGISTIC-BINARY	Operations	Health-related outcomes > Hospital inpatient > Summary Operations
6151#7	Fractured bone site(s): Other bones	32492	0.0130767	0.0184095	0.158742		0.0178637	0.00757913	0.0130767	0.0184095	0.158742		0.00237078	0.00767181	0.00171464	0.757273	0.945657		0.0112806	0.00798076	0.00784254	0.157462	0.560004		30969/1523(32492)	CAT-MUL	LOGISTIC-BINARY	Medical history and conditions	UK Biobank Assessment Centre > Touchscreen > Health and medical history > Medical conditions
22601#11313221	Job coding: financial services manager, chartered secretary, banker, merchant or investment banker, finance director, tax manager	18195	0.0174577	0.018519	0.1593		0.0929891	0.0394997	0.0174577	0.018519	0.1593		0.0641965	0.039374	0.0120908	0.102901	0.532383		0.0897026	0.0410379	0.0162113	0.0287504	0.237787		18144/51(18195)	CAT-MUL	LOGISTIC-BINARY	Work environment	Online follow-up > Work environment > Employment history
22617#1131	Job code - historical: Financial managers and chartered secretaries	18195	0.0174577	0.018519	0.1593		0.0929891	0.0394997	0.0174577	0.018519	0.1593		0.0641965	0.039374	0.0120908	0.102901	0.532383		0.0897026	0.0410379	0.0162113	0.0287504	0.237787		18144/51(18195)	CAT-MUL	LOGISTIC-BINARY	Work environment	Online follow-up > Work environment > Employment history
20003#1195	Treatment/medication code: vitamin c product	32633	0.0134228	0.0153121	0.160214		0.0615874	0.0278917	0.0122234	0.0272295	0.203196		0.0609285	0.0281007	0.012002	0.0301433	0.314422		0.0707338	0.0291707	0.0134228	0.0153121	0.160214		32527/106(32633)	CAT-MUL	LOGISTIC-BINARY	Medications	UK Biobank Assessment Centre > Verbal interview > Medications
20003#1140872200	Treatment/medication code: epilim 100mg crushable tablet	32633	0.013421	0.0153252	0.160214		0.135161	0.0591932	0.0126342	0.0224643	0.179714		0.124711	0.0590915	0.0116743	0.0349457	0.336443		0.148257	0.0611159	0.013421	0.0153252	0.160214		32609/24(32633)	CAT-MUL	LOGISTIC-BINARY	Medications	UK Biobank Assessment Centre > Verbal interview > Medications
20003#1140872112	Treatment/medication code: epanutin 25mg capsule	32633	0.0146043	0.0083294	0.160287		0.0712395	0.0782268	0.00504387	0.362222	0.758275		0.199346	0.0755731	0.0146043	0.0083294	0.160287		0.159219	0.0801963	0.0109934	0.0470353	0.308691		32620/13(32633)	CAT-MUL	LOGISTIC-BINARY	Medications	UK Biobank Assessment Centre > Verbal interview > Medications
41210#C791	Operative procedures - secondary OPCS4: C79.1 Vitrectomy using anterior approach	32633	0.0145845	0.00841769	0.160287		0.0919271	0.0770163	0.006607	0.232667	0.643612		0.192076	0.0728021	0.0145845	0.00841769	0.160287		0.165304	0.0782812	0.0116796	0.0348631	0.2647		32619/14(32633)	CAT-MUL	LOGISTIC-BINARY	Operations	Health-related outcomes > Hospital inpatient > Summary Operations
41272#V671	Operative procedures - OPCS4: V67.1 Primary posterior lumbar medial facetectomy	32633	0.0145807	0.00843497	0.160287		0.0558776	0.0707943	0.00437025	0.429848	0.802013		0.180664	0.0685459	0.0145807	0.00843497	0.160287		0.143447	0.0723596	0.010971	0.0474879	0.3107		32616/17(32633)	CAT-MUL	LOGISTIC-BINARY	Operations	Health-related outcomes > Hospital inpatient > Summary Operations
1468-3	Cereal type	28031	0.014038	0.0187502	0.16092		-999	-999	-0.014038	0.0187502	0.16092		-999	-999	-0.00888397	0.136909	0.594828		-999	-999	-0.00957002	0.109095	0.468931		7167/28031	CAT-SIN	MULTINOMIAL-LOGISTIC	Lifestyle and environment	UK Biobank Assessment Centre > Touchscreen > Lifestyle and environment > Diet
41272#N112	Operative procedures - OPCS4: N11.2 Plication of hydrocele sac	32633	0.0130104	0.0187528	0.16092		0.150345	0.0640152	0.0130104	0.0187528	0.16092		0.0326058	0.0639268	0.00282311	0.610073	0.902491		0.0980379	0.0662592	0.00819138	0.138941	0.5267		32614/19(32633)	CAT-MUL	LOGISTIC-BINARY	Operations	Health-related outcomes > Hospital inpatient > Summary Operations
41210#L874	Operative procedures - secondary OPCS4: L87.4 Avulsion of varicose vein of leg	32633	0.0143752	0.0094039	0.16097		0.0254728	0.0137997	0.0102185	0.0648959	0.348472		0.0358481	0.0138041	0.0143752	0.0094039	0.169496		0.0348751	0.014401	0.0134056	0.015443	0.16097		32187/446(32633)	CAT-MUL	LOGISTIC-BINARY	Operations	Health-related outcomes > Hospital inpatient > Summary Operations
41200#T272	Operative procedures - main OPCS4: T27.2 Repair of ventral hernia using insert of prosthetic material	32633	0.0129989	0.018858	0.161627		0.0964795	0.0410864	0.0129989	0.018858	0.161627		0.0365624	0.0412607	0.00490471	0.375618	0.818327		0.0739317	0.0428886	0.00954218	0.0847471	0.418436		32584/49(32633)	CAT-MUL	LOGISTIC-BINARY	Operations	Health-related outcomes > Hospital inpatient > Summary Operations
41210#U071	Operative procedures - secondary OPCS4: U07.1 Computed tomography of chest	32633	0.0133655	0.0157542	0.163259		0.0634205	0.0340579	0.0103091	0.0625548	0.338982		0.0766082	0.0338139	0.0125403	0.0234837	0.276012		0.0851438	0.0352641	0.0133655	0.0157542	0.163259		32563/70(32633)	CAT-MUL	LOGISTIC-BINARY	Operations	Health-related outcomes > Hospital inpatient > Summary Operations
6159#4	Pain type(s) experienced in last month: Back pain	32618	0.0133685	0.0157546	0.163259		-0.00852666	0.00388859	-0.0121409	0.0283216	0.207166		-0.00825908	0.00392386	-0.0116543	0.0352999	0.336443		-0.00988232	0.00409294	-0.0133685	0.0157546	0.163259		25515/7103(32618)	CAT-MUL	LOGISTIC-BINARY	Medical history and conditions	UK Biobank Assessment Centre > Touchscreen > Health and medical history > Pain
22601#62322997	Job coding: caretaker, janitor, concierge, warden	18195	0.0173593	0.0191909	0.164077		0.156679	0.0669687	0.0173593	0.0191909	0.164077		0.0990767	0.067627	0.0108653	0.142753	0.605371		0.144324	0.0695291	0.0153978	0.0377904	0.27815		18177/18(18195)	CAT-MUL	LOGISTIC-BINARY	Work environment	Online follow-up > Work environment > Employment history
41200#U354	Operative procedures - main OPCS4: U35.4 Computed tomography of pulmonary arteries	32633	0.0133497	0.0158775	0.164292		0.0366037	0.0170038	0.0119165	0.0313372	0.221225		0.0384202	0.0169848	0.0125214	0.0236938	0.276675		0.0427646	0.0177326	0.0133497	0.0158775	0.164292		32345/288(32633)	CAT-MUL	LOGISTIC-BINARY	Operations	Health-related outcomes > Hospital inpatient > Summary Operations
21067	Long-term/recurrent antibiotics as child or teenager	23414	0.0152915	0.0192829	0.164473		0.0129572	0.0055375	0.0152915	0.0192829	0.164473		0.00536057	0.0056773	0.00617107	0.345041	0.797254		0.0100974	0.00587649	0.0112296	0.0857331	0.421705		20153/3261(23414)	CAT-SIN	LOGISTIC-BINARY	Digestive health	Online follow-up > Digestive health
102000	Pizza intake	4975	0.0331576	0.0193074	0.164484		0.0469464	0.0178443	0.0331576	0.0193074	0.164484		0.0268062	0.0190373	0.0182835	0.197204	0.671366		0.0432158	0.0195765	0.0286851	0.0430022	0.295969		4975	CAT-SIN	ORDERED-LOGISTIC	Diet by 24-hour recall	Online follow-up > Diet by 24-hour recall > Soup/snacks/pastries yesterday
20003#1140910548	Treatment/medication code: iron sulphate	32633	0.0129468	0.0193401	0.164565		0.173493	0.0740703	0.0129468	0.0193401	0.164565		0.00609105	0.0782539	0.000430529	0.93801	0.989908		0.0995432	0.0793848	0.00693392	0.21036	0.624235		32618/15(32633)	CAT-MUL	LOGISTIC-BINARY	Medications	UK Biobank Assessment Centre > Verbal interview > Medications
2814	Ever used hormone-replacement therapy (HRT)	17058	0.0184471	0.0159709	0.164777		0.0113109	0.00535488	0.0161728	0.0346502	0.2348		0.0124966	0.00537966	0.0177853	0.0201735	0.255339		0.013481	0.00559516	0.0184471	0.0159709	0.164777		11263/5795(17058)	CAT-SIN	LOGISTIC-BINARY	Maternity and sex-specific factors	UK Biobank Assessment Centre > Touchscreen > Sex-specific factors > Female-specific factors
20003#1140888646	Treatment/medication code: felodipine	32633	0.0133266	0.0160605	0.164981		0.0527403	0.0229222	0.0127378	0.0213827	0.174008		0.0493171	0.0226386	0.0120592	0.0293655	0.312997		0.0571675	0.0237481	0.0133266	0.0160605	0.164981		32480/153(32633)	CAT-MUL	LOGISTIC-BINARY	Medications	UK Biobank Assessment Centre > Verbal interview > Medications
41200#C121	Operative procedures - main OPCS4: C12.1 Excision of lesion of eyelid NEC	32633	0.0145001	0.00880382	0.165007		-0.0151851	0.0148688	-0.00565374	0.307107	0.721263		-0.0391975	0.0149635	-0.0145001	0.00880382	0.165007		-0.0314348	0.0156225	-0.0111387	0.0441963	0.300265		32247/386(32633)	CAT-MUL	LOGISTIC-BINARY	Operations	Health-related outcomes > Hospital inpatient > Summary Operations
41210#X932	Operative procedures - secondary OPCS4: X93.2 Macular oedema drugs Band 1	32633	0.0144737	0.00892762	0.165219		0.00738133	0.077023	0.000530602	0.923641	0.985496		-0.202417	0.0774026	-0.0144737	0.00892762	0.165219		-0.127715	0.0814928	-0.00868296	0.116752	0.484728		32619/14(32633)	CAT-MUL	LOGISTIC-BINARY	Operations	Health-related outcomes > Hospital inpatient > Summary Operations
41272#X932	Operative procedures - OPCS4: X93.2 Macular oedema drugs Band 1	32633	0.0144737	0.00892762	0.165219		0.00738133	0.077023	0.000530602	0.923641	0.985496		-0.202417	0.0774026	-0.0144737	0.00892762	0.165219		-0.127715	0.0814928	-0.00868296	0.116752	0.484728		32619/14(32633)	CAT-MUL	LOGISTIC-BINARY	Operations	Health-related outcomes > Hospital inpatient > Summary Operations
20554#6	Actions taken following self-harm: Receive help from friends / family / neighbours	22715	0.0155011	0.019469	0.165463		0.0434579	0.0186006	0.0155011	0.019469	0.165463		0.0301579	0.0190895	0.0104822	0.114143	0.554206		0.0414487	0.019723	0.0139432	0.0355919	0.268093		22467/248(22715)	CAT-MUL	LOGISTIC-BINARY	Mental health	Online follow-up > Mental health > Self-harm behaviours
22617#5215	Job code - historical: Welding trades	18195	0.0193592	0.00900972	0.166304		-0.0795393	0.047643	-0.0123824	0.094863	0.420243		-0.124747	0.0477868	-0.0193592	0.00900972	0.166304		-0.118813	0.0501529	-0.0175726	0.01776	0.175714		18158/37(18195)	CAT-MUL	LOGISTIC-BINARY	Work environment	Online follow-up > Work environment > Employment history
20496	Felt distant from other people in past month	9702	0.0236712	0.0197009	0.166894		0.0135335	0.00524755	0.0236712	0.0197009	0.166894		0.0025181	0.00540069	0.00441072	0.663991	0.917032		0.00874328	0.00565152	0.0146343	0.149453	0.543846		9702	CAT-SIN	ORDERED-LOGISTIC	Mental health	Online follow-up > Mental health > Traumatic events
1478	Salt added to food	32632	0.0129077	0.0197103	0.166894		0.00747728	0.00294509	0.0129077	0.0197103	0.166894		-0.00045379	0.00302524	-0.000778561	0.888156	0.98201		0.00376759	0.00317074	0.00619055	0.263452	0.688297		32632	CAT-SIN	ORDERED-LOGISTIC	Lifestyle and environment	UK Biobank Assessment Centre > Touchscreen > Lifestyle and environment > Diet
41245#1820	Main speciality of consultant (recoded): Rheumatology	32541	0.0129235	0.0197315	0.166894		0.033489	0.0143649	0.0129235	0.0197315	0.166894		0.0267897	0.0144196	0.0102991	0.063182	0.437338		0.0343954	0.0150086	0.0127039	0.0219177	0.198915		32126/415(32541)	CAT-MUL	LOGISTIC-BINARY	Hospital Inpatient - Administration	Health-related outcomes > Hospital inpatient > Summary Administration
22601#41213252	Job coding: credit controller/supervisor	18195	0.0172682	0.0198322	0.167328		-0.114116	0.0490002	-0.0172682	0.0198322	0.167328		-0.0958693	0.0485594	-0.0146346	0.0483658	0.390722		-0.119926	0.0517136	-0.0171935	0.0203721	0.192273		18157/38(18195)	CAT-MUL	LOGISTIC-BINARY	Work environment	Online follow-up > Work environment > Employment history
41272#W169	Operative procedures - OPCS4: W16.9 Unspecified other division of bone	32633	0.0128925	0.0198537	0.167328		0.206699	0.0888605	0.0128925	0.0198537	0.167328		0.062782	0.0887847	0.00391126	0.479854	0.862426		0.145227	0.0918498	0.00875398	0.11379	0.47754		32623/10(32633)	CAT-MUL	LOGISTIC-BINARY	Operations	Health-related outcomes > Hospital inpatient > Summary Operations
100001	Food weight	4977	0.0340083	0.0163897	0.167499		0.00950998	0.00409233	0.0329263	0.0201432	0.168964		0.00895721	0.0042001	0.0302206	0.0329624	0.330931		0.0104023	0.00433364	0.0340083	0.0163897	0.167499		4977	CONTINUOUS	LINEAR	Diet by 24-hour recall	Online follow-up > Diet by 24-hour recall > Estimated nutrients yesterday
796	Distance between home and job workplace	19154	0.017335	0.0164237	0.167499		-0.00441403	0.00207207	-0.0153911	0.0331522	0.229249		-0.00459921	0.00211032	-0.0157459	0.0293052	0.312997		-0.00526698	0.00219511	-0.017335	0.0164237	0.167499		19154	INTEGER	LINEAR	Sociodemographics	UK Biobank Assessment Centre > Touchscreen > Sociodemographics > Employment
6015	Chest pain felt during physical activity	5282	0.0320164	0.0199321	0.16779		0.0515844	0.0203654	0.0320164	0.0199321	0.16779		0.0155053	0.0209117	0.0095011	0.489933	0.863254		0.0356026	0.0218781	0.0210066	0.126823	0.502471		5282	CAT-SIN	ORDERED-LOGISTIC	Physical measures	UK Biobank Assessment Centre > Physical measures > ECG during exercise
41210#Z891	Operative procedures - secondary OPCS4: Z89.1 Shoulder NEC	32633	0.0128693	0.0200771	0.16861		-0.0867408	0.0373131	-0.0128693	0.0200771	0.16861		-0.0563885	0.0372563	-0.00837701	0.130208	0.581773		-0.0817198	0.0392068	-0.0115379	0.037129	0.274655		32569/64(32633)	CAT-MUL	LOGISTIC-BINARY	Operations	Health-related outcomes > Hospital inpatient > Summary Operations
41272#Z891	Operative procedures - OPCS4: Z89.1 Shoulder NEC	32633	0.0128693	0.0200771	0.16861		-0.0867408	0.0373131	-0.0128693	0.0200771	0.16861		-0.0563885	0.0372563	-0.00837701	0.130208	0.581773		-0.0817198	0.0392068	-0.0115379	0.037129	0.274655		32569/64(32633)	CAT-MUL	LOGISTIC-BINARY	Operations	Health-related outcomes > Hospital inpatient > Summary Operations
20087#159	Types of spread used on bread/crackers: Butter on bread/crackers	4975	0.0368638	0.00928474	0.16904		0.014401	0.00954328	0.021398	0.131217	0.49433		0.0254547	0.00978711	0.0368638	0.00928474	0.16904		0.0237129	0.010092	0.0333077	0.0187659	0.182787		3727/1248(4975)	CAT-MUL	LOGISTIC-BINARY	Diet by 24-hour recall	Online follow-up > Diet by 24-hour recall > Bread/pasta/rice yesterday
41200#V255	Operative procedures - main OPCS4: V25.5 Primary posterior decompression of lumbar spine NEC	32633	0.0143956	0.00930352	0.16904		0.0333522	0.0335967	0.00549589	0.320809	0.731932		0.0855193	0.0328812	0.0143956	0.00930352	0.16904		0.073276	0.0346754	0.011698	0.0345763	0.263523		32559/74(32633)	CAT-MUL	LOGISTIC-BINARY	Operations	Health-related outcomes > Hospital inpatient > Summary Operations
41210#E142	Operative procedures - secondary OPCS4: E14.2 Intranasal ethmoidectomy	32633	0.0128532	0.0202326	0.169314		0.0589446	0.0253875	0.0128532	0.0202326	0.169314		0.0183104	0.0257369	0.00393843	0.476808	0.861927		0.0435925	0.0266992	0.00903869	0.102507	0.454652		32507/126(32633)	CAT-MUL	LOGISTIC-BINARY	Operations	Health-related outcomes > Hospital inpatient > Summary Operations
3859-5	Reason former drinker stopped drinking alcohol	666	0.0897176	0.0202748	0.169467		-999	-999	-0.0897176	0.0202748	0.169467		-999	-999	-0.0319341	0.410335	0.832598		-999	-999	-0.0648854	0.0938341	0.437851		327/666	CAT-SIN	MULTINOMIAL-LOGISTIC	Lifestyle and environment	UK Biobank Assessment Centre > Touchscreen > Lifestyle and environment > Alcohol
20004#1402	Operation code: hernia surgery	32633	0.0143716	0.00942175	0.169496		0.017262	0.0243019	0.00393256	0.477465	0.828817		0.06245	0.0240534	0.0143716	0.00942175	0.169496		0.0478956	0.0252662	0.0104943	0.0579867	0.349796		32496/137(32633)	CAT-MUL	LOGISTIC-BINARY	Operations	UK Biobank Assessment Centre > Verbal interview > Operations
41200#H206	Operative procedures - main OPCS4: H20.6 Fibreoptic endoscopic resection of lesion of colon NEC	32633	0.0128446	0.0203165	0.16957		0.0279621	0.0120508	0.0128446	0.0203165	0.16957		0.00405291	0.0120977	0.00185463	0.737609	0.941048		0.0175892	0.0126127	0.00772021	0.163129	0.568661		32058/575(32633)	CAT-MUL	LOGISTIC-BINARY	Operations	Health-related outcomes > Hospital inpatient > Summary Operations
100160	Low calorie drink intake	4966	0.0329122	0.020335	0.16957		0.029141	0.00835768	0.0329122	0.020335	0.16957		0.0226195	0.0107497	0.0246254	0.0826482	0.489399		0.0295735	0.0094918	0.0313162	0.0272799	0.23074		4966	CAT-SIN	ORDERED-LOGISTIC	Diet by 24-hour recall	Online follow-up > Diet by 24-hour recall > Hot/cold beverages yesterday
20003#1141176662	Treatment/medication code: celecoxib	32633	0.0131812	0.0172537	0.169963		-0.155626	0.0671936	-0.0128297	0.0204626	0.169963		-0.138363	0.0671406	-0.0114048	0.0393704	0.35594		-0.168645	0.0708524	-0.0131812	0.0172537	0.172976		32613/20(32633)	CAT-MUL	LOGISTIC-BINARY	Medications	UK Biobank Assessment Centre > Verbal interview > Medications
20110#6	Illnesses of mother: Chronic bronchitis/emphysema	30780	0.0132087	0.0204767	0.169963		0.0169318	0.00730633	0.0132087	0.0204767	0.169963		0.00643747	0.00736328	0.00498346	0.381959	0.821199		0.0122855	0.00766472	0.00913637	0.108952	0.468601		29103/1677(30780)	CAT-MUL	LOGISTIC-BINARY	Family history and early life factors	UK Biobank Assessment Centre > Touchscreen > Family history
41210#Y823	Operative procedures - secondary OPCS4: Y82.3 Application of local anaesthetic NEC	32633	0.012826	0.0204995	0.169963		0.0357683	0.0154378	0.012826	0.0204995	0.169963		0.00802037	0.0155255	0.00285986	0.605429	0.900724		0.0232198	0.0161462	0.00796131	0.150383	0.545413		32281/352(32633)	CAT-MUL	LOGISTIC-BINARY	Operations	Health-related outcomes > Hospital inpatient > Summary Operations
41272#Y823	Operative procedures - OPCS4: Y82.3 Application of local anaesthetic NEC	32633	0.012826	0.0204995	0.169963		0.0357683	0.0154378	0.012826	0.0204995	0.169963		0.00802037	0.0155255	0.00285986	0.605429	0.900724		0.0232198	0.0161462	0.00796131	0.150383	0.545413		32281/352(32633)	CAT-MUL	LOGISTIC-BINARY	Operations	Health-related outcomes > Hospital inpatient > Summary Operations
41210#Z909	Operative procedures - secondary OPCS4: Z90.9 Leg region NEC	32633	0.0132209	0.01692	0.171327		0.0889257	0.0400699	0.012286	0.0264511	0.199241		0.0830956	0.0398065	0.0115546	0.0368545	0.345993		0.0995233	0.0416723	0.0132209	0.01692	0.171327		32583/50(32633)	CAT-MUL	LOGISTIC-BINARY	Operations	Health-related outcomes > Hospital inpatient > Summary Operations
41272#Z909	Operative procedures - OPCS4: Z90.9 Leg region NEC	32633	0.0132209	0.01692	0.171327		0.0889257	0.0400699	0.012286	0.0264511	0.199241		0.0830956	0.0398065	0.0115546	0.0368545	0.345993		0.0995233	0.0416723	0.0132209	0.01692	0.171327		32583/50(32633)	CAT-MUL	LOGISTIC-BINARY	Operations	Health-related outcomes > Hospital inpatient > Summary Operations
41246#1370	Treatment speciality of consultant (recoded): Critical care medicine	31514	0.0130247	0.0207621	0.17138		0.0618009	0.02673	0.0130247	0.0207621	0.17138		0.0417472	0.0264916	0.00887678	0.115064	0.554762		0.0561284	0.0277094	0.0114109	0.0427909	0.295328		31398/116(31514)	CAT-MUL	LOGISTIC-BINARY	Hospital Inpatient - Administration	Health-related outcomes > Hospital inpatient > Summary Administration
41200#E101	Operative procedures - main OPCS4: E10.1 Biopsy of lesion of nose NEC	32633	0.0127986	0.02077	0.17138		0.173957	0.0752066	0.0127986	0.02077	0.17138		0.1263	0.0755308	0.0092483	0.0947832	0.520492		0.166909	0.0781154	0.0118242	0.032673	0.255051		32619/14(32633)	CAT-MUL	LOGISTIC-BINARY	Operations	Health-related outcomes > Hospital inpatient > Summary Operations
3849	Number of pregnancy terminations	5345	0.0317077	0.0204025	0.17209		0.018583	0.00748436	0.0315647	0.0209771	0.17209		0.0162462	0.0077318	0.0270969	0.0475469	0.390061		0.0196885	0.00802777	0.0317077	0.0204025	0.192304		5345	INTEGER	ORDERED-LOGISTIC	Maternity and sex-specific factors	UK Biobank Assessment Centre > Touchscreen > Sex-specific factors > Female-specific factors
41272#K453	Operative procedures - OPCS4: K45.3 Anastomosis of mammary artery to left anterior descending coronary artery	32633	0.012785	0.0209058	0.17209		0.0460967	0.0199609	0.012785	0.0209058	0.17209		0.0343213	0.0195096	0.00973888	0.0785231	0.478154		0.0426671	0.0205988	0.0114674	0.0383018	0.280834		32428/205(32633)	CAT-MUL	LOGISTIC-BINARY	Operations	Health-related outcomes > Hospital inpatient > Summary Operations
20004#1590	Operation code: spinal fusion	32633	0.0127815	0.0209414	0.17209		-0.153486	0.0665042	-0.0127815	0.0209414	0.17209		-0.0785935	0.0661411	-0.00657352	0.235042	0.717139		-0.133252	0.0699974	-0.0105397	0.0569096	0.3466		32613/20(32633)	CAT-MUL	LOGISTIC-BINARY	Operations	UK Biobank Assessment Centre > Verbal interview > Operations
6151#1	Fractured bone site(s): Ankle	32492	0.0128058	0.0209751	0.17209		0.0374826	0.0162381	0.0128058	0.0209751	0.17209		0.0171262	0.0163597	0.00580782	0.295157	0.763075		0.0311729	0.0170126	0.0101655	0.066887	0.375669		32173/319(32492)	CAT-MUL	LOGISTIC-BINARY	Medical history and conditions	UK Biobank Assessment Centre > Touchscreen > Health and medical history > Medical conditions
41245#1350	Main speciality of consultant (recoded): General surgery	32593	0.013203	0.0171378	0.172546		0.0075792	0.00332946	0.012609	0.0228175	0.181924		0.00699079	0.0033551	0.0115414	0.0371875	0.347383		0.00833973	0.0034987	0.013203	0.0171378	0.172546		20461/12132(32593)	CAT-MUL	LOGISTIC-BINARY	Hospital Inpatient - Administration	Health-related outcomes > Hospital inpatient > Summary Administration
102500	Other savoury snack intake	4970	0.0337672	0.0172467	0.172976		0.0651942	0.0277793	0.0313279	0.0271608	0.203196		0.0643129	0.0292929	0.0302023	0.0331922	0.331361		0.0739395	0.0300046	0.0337672	0.0172467	0.172976		4970	CAT-SIN	ORDERED-LOGISTIC	Diet by 24-hour recall	Online follow-up > Diet by 24-hour recall > Soup/snacks/pastries yesterday
41200#C101	Operative procedures - main OPCS4: C10.1 Excision of lesion of eyebrow	32633	0.0130631	0.0182783	0.174008		-0.101224	0.0439866	-0.0127396	0.0213651	0.174008		-0.0813849	0.0441245	-0.0102085	0.0651589	0.439919		-0.109555	0.0464272	-0.0130631	0.0182783	0.178946		32589/44(32633)	CAT-MUL	LOGISTIC-BINARY	Operations	Health-related outcomes > Hospital inpatient > Summary Operations
41210#W801	Operative procedures - secondary OPCS4: W80.1 Open debridement and irrigation of joint	32633	0.0127444	0.0213162	0.174008		-0.21711	0.0944536	-0.0127444	0.0213162	0.174008		-0.0662753	0.0920778	-0.0039773	0.472469	0.859304		-0.165715	0.0992947	-0.00924992	0.0947251	0.439512		32623/10(32633)	CAT-MUL	LOGISTIC-BINARY	Operations	Health-related outcomes > Hospital inpatient > Summary Operations
41272#K518	Operative procedures - OPCS4: K51.8 Other specified diagnostic transluminal operations on coronary artery	32633	0.01274	0.0213605	0.174008		0.0734983	0.0319394	0.01274	0.0213605	0.174008		0.0108268	0.0313315	0.0019129	0.729683	0.938916		0.0439832	0.0328976	0.00740178	0.181191	0.591822		32552/81(32633)	CAT-MUL	LOGISTIC-BINARY	Operations	Health-related outcomes > Hospital inpatient > Summary Operations
41210#L264	Operative procedures - secondary OPCS4: L26.4 Aortography	32633	0.0131028	0.0179284	0.174427		-0.14277	0.0621198	-0.0127304	0.0214589	0.174427		-0.120517	0.0618054	-0.010788	0.0513119	0.402421		-0.155053	0.0655508	-0.0131028	0.0179284	0.17625		32611/22(32633)	CAT-MUL	LOGISTIC-BINARY	Operations	Health-related outcomes > Hospital inpatient > Summary Operations
22601#53132526	Job coding: roofer, roof tiler, slater, felt roofer, thatcher	18195	0.0191165	0.00991077	0.174745		0.130741	0.0899053	0.0107953	0.145347	0.520574		0.224179	0.087186	0.0191165	0.00991077	0.174745		0.205734	0.0927061	0.0164752	0.0262495	0.223885		18185/10(18195)	CAT-MUL	LOGISTIC-BINARY	Work environment	Online follow-up > Work environment > Employment history
22617#5313	Job code - historical: Roofers, roof tilers and slaters	18195	0.0191165	0.00991077	0.174745		0.130741	0.0899053	0.0107953	0.145347	0.520574		0.224179	0.087186	0.0191165	0.00991077	0.174745		0.205734	0.0927061	0.0164752	0.0262495	0.223885		18185/10(18195)	CAT-MUL	LOGISTIC-BINARY	Work environment	Online follow-up > Work environment > Employment history
22660#108	Gap coding: Retired	17685	0.0172714	0.0216157	0.175302		0.013864	0.00603614	0.0172714	0.0216157	0.175302		0.000867506	0.00609422	0.00107058	0.886794	0.98201		0.00836502	0.00632897	0.00993973	0.186226	0.60073		7687/9998(17685)	CAT-MUL	LOGISTIC-BINARY	Work environment	Online follow-up > Work environment > Employment history
41246#1730	Treatment speciality of consultant (recoded): Maxillo-facial surgery	31537	0.0129341	0.0216159	0.175302		0.0332002	0.0144541	0.0129341	0.0216159	0.175302		0.0180456	0.0145285	0.00699442	0.214198	0.696532		0.0300522	0.0151106	0.0111992	0.0467132	0.307378		31131/406(31537)	CAT-MUL	LOGISTIC-BINARY	Hospital Inpatient - Administration	Health-related outcomes > Hospital inpatient > Summary Administration
2335	Chest pain or discomfort	32427	0.0127521	0.0216506	0.175382		0.0108306	0.00471641	0.0127521	0.0216506	0.175382		0.00506578	0.0047558	0.00591548	0.286778	0.761243		0.00848631	0.00495763	0.00950606	0.0869282	0.422887		28076/4351(32427)	CAT-SIN	LOGISTIC-BINARY	Medical history and conditions	UK Biobank Assessment Centre > Touchscreen > Health and medical history > Chest pain
24013	Total traffic load on major roads	32282	0.0127742	0.0217173	0.175521		0.0106218	0.00391028	0.0127742	0.0217173	0.175521		0.00588634	0.00412258	0.00702277	0.207025	0.684205		0.00930051	0.00428688	0.0106433	0.055832	0.342659		32282	INTEGER	ORDERED-LOGISTIC	Local environment	Additional exposures > Local environment > Residential air pollution
4247	Time to press 'next' (right)	10761	0.0228878	0.0175646	0.175596		0.00559827	0.00267339	0.0201842	0.0362557	0.240393		0.00636055	0.00271319	0.0225944	0.0190672	0.248445		0.0067041	0.00282305	0.0228878	0.0175646	0.175596		10761	INTEGER	LINEAR	Physical measures	UK Biobank Assessment Centre > Physical measures > Hearing test
41200#O291	Operative procedures - main OPCS4: O29.1 Subacromial decompression	32633	0.0131086	0.0178772	0.175991		-0.0354394	0.0160643	-0.0122125	0.0273668	0.203196		-0.0326891	0.0162278	-0.011151	0.0439626	0.376337		-0.0401787	0.0169673	-0.0131086	0.0178772	0.175991		32300/333(32633)	CAT-MUL	LOGISTIC-BINARY	Operations	Health-related outcomes > Hospital inpatient > Summary Operations
41210#Y263	Operative procedures - secondary OPCS4: Y26.3 Stapling of organ NOC	32633	0.0126936	0.0218389	0.176103		-0.158035	0.068996	-0.0126936	0.0218389	0.176103		-0.0728075	0.0677546	-0.00594789	0.282622	0.757701		-0.130758	0.0720382	-0.0100585	0.0692062	0.38143		32615/18(32633)	CAT-MUL	LOGISTIC-BINARY	Operations	Health-related outcomes > Hospital inpatient > Summary Operations
41272#Y263	Operative procedures - OPCS4: Y26.3 Stapling of organ NOC	32633	0.0126936	0.0218389	0.176103		-0.158035	0.068996	-0.0126936	0.0218389	0.176103		-0.0728075	0.0677546	-0.00594789	0.282622	0.757701		-0.130758	0.0720382	-0.0100585	0.0692062	0.38143		32615/18(32633)	CAT-MUL	LOGISTIC-BINARY	Operations	Health-related outcomes > Hospital inpatient > Summary Operations
41246#1750	Treatment speciality of consultant (recoded): Medical oncology	31526	0.0129097	0.0218883	0.1763		0.0371121	0.0161921	0.0129097	0.0218883	0.1763		0.0231723	0.0163051	0.00800486	0.155227	0.624787		0.0327692	0.0169348	0.0108992	0.052958	0.331941		31205/321(31526)	CAT-MUL	LOGISTIC-BINARY	Hospital Inpatient - Administration	Health-related outcomes > Hospital inpatient > Summary Administration
41200#C802	Operative procedures - main OPCS4: C80.2 Peel of internal limiting membrane	32633	0.0142348	0.0101217	0.177357		0.0649262	0.0954809	0.00376792	0.496097	0.832808		0.230277	0.0895324	0.0142348	0.0101217	0.177357		0.175178	0.0964835	0.0100489	0.0694733	0.382022		32623/10(32633)	CAT-MUL	LOGISTIC-BINARY	Operations	Health-related outcomes > Hospital inpatient > Summary Operations
41200#P138	Operative procedures - main OPCS4: P13.8 Other specified other operations on female perineum	32633	0.0142295	0.0101496	0.177357		-0.0147244	0.0882879	-0.000921908	0.867737	0.971186		-0.241449	0.0938813	-0.0142295	0.0101496	0.177357		-0.1545	0.0967773	-0.00882403	0.110927	0.471677		32622/11(32633)	CAT-MUL	LOGISTIC-BINARY	Operations	Health-related outcomes > Hospital inpatient > Summary Operations
24021	Average evening sound level of noise pollution	32282	0.0127713	0.0217473	0.177994		0.00367923	0.00160878	0.0127278	0.022199	0.177994		0.00308763	0.00162171	0.0105965	0.056918	0.42372		0.00388056	0.00169104	0.0127713	0.0217473	0.197875		32282	CONTINUOUS	LINEAR	Local environment	Additional exposures > Local environment > Residential noise pollution
2217	Age started wearing glasses or contact lenses	28109	0.0136327	0.0222684	0.178349		-0.00385339	0.0016858	-0.0136327	0.0222684	0.178349		-0.000796582	0.00169123	-0.00280953	0.637624	0.911744		-0.00241832	0.00176479	-0.00817346	0.170582	0.577127		28109	INTEGER	LINEAR	Medical history and conditions	UK Biobank Assessment Centre > Touchscreen > Health and medical history > Eyesight
20003#1140876592	Treatment/medication code: multivitamin+mineral preparations	32633	0.0140085	0.011382	0.181677		0.0199748	0.0117893	0.00937937	0.0901951	0.408949		0.0300281	0.0118655	0.0140085	0.011382	0.190272		0.029108	0.0123695	0.0130263	0.0186086	0.181677		32016/617(32633)	CAT-MUL	LOGISTIC-BINARY	Medications	UK Biobank Assessment Centre > Verbal interview > Medications
22601#21323059	Job coding: software professional, analyst-programmer, computer programmer, software analyst or engineer, systems designer or programmer	18195	0.0168581	0.0229557	0.182615		-0.0241861	0.010636	-0.0168581	0.0229557	0.182615		-0.0158347	0.010664	-0.0110089	0.137548	0.594828		-0.0228958	0.0111685	-0.0151982	0.0403456	0.28683		17417/778(18195)	CAT-MUL	LOGISTIC-BINARY	Work environment	Online follow-up > Work environment > Employment history
22617#2132	Job code - historical: Software professionals	18195	0.0168581	0.0229557	0.182615		-0.0241861	0.010636	-0.0168581	0.0229557	0.182615		-0.0158347	0.010664	-0.0110089	0.137548	0.594828		-0.0228958	0.0111685	-0.0151982	0.0403456	0.28683		17417/778(18195)	CAT-MUL	LOGISTIC-BINARY	Work environment	Online follow-up > Work environment > Employment history
100230	Dairy smoothie intake	4961	0.0322702	0.0229866	0.182627		0.0513829	0.0208777	0.0322702	0.0229866	0.182627		0.0226982	0.0215806	0.013948	0.325944	0.784876		0.0421972	0.0224831	0.025142	0.0765506	0.402453		4961	CAT-SIN	ORDERED-LOGISTIC	Diet by 24-hour recall	Online follow-up > Diet by 24-hour recall > Hot/cold beverages yesterday
41272#H206	Operative procedures - OPCS4: H20.6 Fibreoptic endoscopic resection of lesion of colon NEC	32633	0.0125836	0.0230087	0.182627		0.0259183	0.0114017	0.0125836	0.0230087	0.182627		0.0031369	0.0114482	0.00151691	0.784073	0.954898		0.0157654	0.0119346	0.00731287	0.186489	0.600834		31990/643(32633)	CAT-MUL	LOGISTIC-BINARY	Operations	Health-related outcomes > Hospital inpatient > Summary Operations
41200#X833	Operative procedures - main OPCS4: X83.3 Fibrinolytic drugs Band 1	32633	0.0127651	0.0211058	0.183608		0.125015	0.0550867	0.0125683	0.0231761	0.183608		0.112279	0.0541545	0.0114754	0.038167	0.351758		0.1314	0.0569971	0.0127651	0.0211058	0.193279		32607/26(32633)	CAT-MUL	LOGISTIC-BINARY	Operations	Health-related outcomes > Hospital inpatient > Summary Operations
20003#1140882800	Treatment/medication code: eumovate cream	32633	0.0125675	0.0231841	0.183608		0.10493	0.0462134	0.0125675	0.0231841	0.183608		0.0779368	0.0468396	0.0092079	0.0962342	0.522269		0.104018	0.0483634	0.011903	0.0315299	0.250824		32595/38(32633)	CAT-MUL	LOGISTIC-BINARY	Medications	UK Biobank Assessment Centre > Verbal interview > Medications
20003#1140874852	Treatment/medication code: thyroxine sodium	32633	0.0125614	0.0232514	0.18373		-0.0749043	0.0330087	-0.0125614	0.0232514	0.18373		-0.0114176	0.0330335	-0.00191317	0.729646	0.938916		-0.0474755	0.0346338	-0.00758806	0.170453	0.577127		32554/79(32633)	CAT-MUL	LOGISTIC-BINARY	Medications	UK Biobank Assessment Centre > Verbal interview > Medications
22617#9132	Job code - historical: Industrial cleaning process occupations	18195	0.0168029	0.0234073	0.184346		0.089612	0.0395383	0.0168029	0.0234073	0.184346		0.0542018	0.0400207	0.0100413	0.17559	0.648023		0.0802313	0.0414648	0.0143459	0.0529663	0.331941		18142/53(18195)	CAT-MUL	LOGISTIC-BINARY	Work environment	Online follow-up > Work environment > Employment history
2754	Age at first live birth	11374	0.0212443	0.0234515	0.184488		-0.00615101	0.0027144	-0.0212443	0.0234515	0.184488		-0.000348649	0.00273202	-0.0011968	0.898445	0.983039		-0.003658	0.00285198	-0.0120273	0.199605	0.6148		11374	INTEGER	LINEAR	Maternity and sex-specific factors	UK Biobank Assessment Centre > Touchscreen > Sex-specific factors > Female-specific factors
41256#431	Operative procedures - main OPCS3: 431 Gastric intobation with related procedures	32633	0.0140998	0.0108575	0.184574		0.108712	0.0677274	0.00888759	0.108379	0.451079		0.167151	0.0655807	0.0140998	0.0108575	0.185214		0.162422	0.0692696	0.0129816	0.0190164	0.184574		32615/18(32633)	CAT-MUL	LOGISTIC-BINARY	Operations	Health-related outcomes > Hospital inpatient > Summary Operations
41273#431	Operative procedures - OPCS3: 431 Gastric intobation with related procedures	32633	0.0140998	0.0108575	0.184574		0.108712	0.0677274	0.00888759	0.108379	0.451079		0.167151	0.0655807	0.0140998	0.0108575	0.185214		0.162422	0.0692696	0.0129816	0.0190164	0.184574		32615/18(32633)	CAT-MUL	LOGISTIC-BINARY	Operations	Health-related outcomes > Hospital inpatient > Summary Operations
24020	Average daytime sound level of noise pollution	32282	0.0126526	0.0230008	0.184822		0.00364236	0.00160878	0.0126003	0.0235721	0.184822		0.00306203	0.0016217	0.0105087	0.059004	0.429539		0.00384447	0.00169103	0.0126526	0.0230008	0.206389		32282	CONTINUOUS	LINEAR	Local environment	Additional exposures > Local environment > Residential noise pollution
41210#Y442	Operative procedures - secondary OPCS4: Y44.2 Monitoring of pressure in organ NOC	32633	0.0125343	0.0235512	0.184822		0.0483886	0.0213718	0.0125343	0.0235512	0.184822		0.0161784	0.021229	0.0042189	0.445994	0.846028		0.0344538	0.022195	0.00859383	0.120554	0.492501		32451/182(32633)	CAT-MUL	LOGISTIC-BINARY	Operations	Health-related outcomes > Hospital inpatient > Summary Operations
[truncated: 6,074 more rows]

## Sheet: B3. FreeSurfer associations
Table B3. Phenotypic correlations between brain age gap and FreeSurfer brain measures in the discovery sample
								Grey matter brain age gap				White matter brain age gap				Grey and white matter brain age gap
Variable name	Structure	Measure	N	Top P	Top FDR	Top |rho|		rho	P	FDR		rho	P	FDR		rho	P	FDR		age_rho	age_P
[truncated: 233 more rows]

## Sheet: B4. Cross-trait male vs. female
Table B4. Results of the sex-stratified PHESANT cross-trait association analysis in the discovery sample
[truncated: 4,053 more rows]
[truncated: 5 more columns]

[truncated: 30 more sheets: B5. FreeSurfer male vs. female, B6. rg discovery x replication, B7. GWAS discov vs replic EUR, B8. GWAS discov vs replic MULTI, B9. LDSC, B10. rg male vs. female, B11. LDSC partitioned, B12. LDSC cell-type groups, B13. GWAS meta-analysis EUR, B14. ANNOVAR enrichment, B15. SBayesRC credible sets, B16. SusieR credible sets, B17. FINEMAP credible sets, B18. Deleteriousness, B19. SMR eQTL, B20. SMR sQTL, B21. GTEx single-tissue, B22. GTEx multi-tissue, B23. MAGMA and PoPS, B24. GWAS catalog …]
